# Supplementary material for: ADAM10 Knockout from Human Glioblastoma and Colon Cancer Cells Modulates Diverse Signalling Networks and Inhibits Tumour Growth In Vivo
Source: Int J Mol Sci. 2025 Nov 3;26(21):10684. doi: 10.3390/ijms262110684 (PMC12608950; doi:10.3390/ijms262110684)
Supplement: Supplementary file 1 [file ijms-26-10684-s001.zip]

Archive with 9 entries (9 files):
- ijms-3894237v2, suppl. figures.pdf
- Table S1 U251 AD10 KO secretome, significant changes.csv
- Table S2 secretome AD10 inhibitor treated.csv
- Table S3 peptides from key proteins, GI treatment.xlsx
- Table S4 U251 AD10 KO cell lysates, significant changes.csv
- Table S5 U251 AD10 KO tumours, significant changes, human.csv
- Table S6 U251 AD10 KO tumours, significant changes, mouse.csv
- Table S7 Significant changes in medium, cells and tumours.xlsx
- Table S8 Significant changes in medium fron both U251 and SW620 cells.xlsx
