# Supplementary material for: ADAM10 Knockout from Human Glioblastoma and Colon Cancer Cells Modulates Diverse Signalling Networks and Inhibits Tumour Growth In Vivo
Source: Int J Mol Sci. 2025 Nov 3;26(21):10684. doi: 10.3390/ijms262110684 (PMC12608950; doi:10.3390/ijms262110684)
Supplement: Supplementary file 1 [file ijms-26-10684-s001.zip › Table S1 U251 AD10 KO secretome, significant changes.csv]

Gene Name	Protein IDs	KO_vs_WT_log2 fold change	KO_vs_WT_p.val	KO_vs_WT_p.adj	significant	KO_vs_WT_significant	mean_abundance	mean_KO	mean_WT	rank	imputed	num_NAs	Protein.names
SORT1	Q99523	-8.17	3.88E-09	8.37E-07	TRUE	TRUE	23.91423125	21.87172675	30.04174477	1605	TRUE	2	Sortilin
FAT2	Q9NYQ8	-7.61	7.32E-11	1.26E-07	TRUE	TRUE	25.23213865	23.32999286	30.93857605	1263	TRUE	9	Protocadherin Fat 2
MCAM	P43121	-6.22	5.63E-09	9.21E-07	TRUE	TRUE	27.84722015	26.29275302	32.51062151	636	FALSE	0	Cell surface glycoprotein MUC18
CADM1	Q9BY67	-6.04	0.000144	0.0017	TRUE	TRUE	26.54774695	25.03811693	31.07663704	929	TRUE	5	Cell adhesion molecule 1
SCG2	P13521	-5.88	0.000122	0.00151	TRUE	TRUE	26.95825993	25.48778306	31.36969054	838	TRUE	3	Secretogranin-2;Secretoneurin;Manserin
ATP1A1	P05023	-5.73	1.64E-08	1.57E-06	TRUE	TRUE	24.77371493	23.33996519	29.07496417	1375	TRUE	9	Sodium/potassium-transporting ATPase subunit alpha-1
EFNB2	P52799	-5.73	5.99E-07	1.95E-05	TRUE	TRUE	25.90318552	24.47028724	30.20188037	1080	TRUE	1	Ephrin-B2
EPHA2	P29317	-5.66	9.49E-08	5.13E-06	TRUE	TRUE	25.28636813	23.87170966	29.53034355	1248	TRUE	6	Ephrin type-A receptor 2
DSG2	Q14126	-5.6	4.47E-10	3.87E-07	TRUE	TRUE	24.57786219	23.17770958	28.77832001	1427	TRUE	9	Desmoglein-2
EPHB2	P29323	-5.53	2.93E-08	2.07E-06	TRUE	TRUE	25.10740033	23.72541533	29.25335535	1291	TRUE	6	Ephrin type-B receptor 2
SIRPA	P78324	-5.48	6.52E-07	2.05E-05	TRUE	TRUE	25.52716897	24.15775741	29.63540365	1187	TRUE	1	Tyrosine-protein phosphatase non-receptor type substrate 1
DKK1	O94907	-5.41	7.38E-05	0.001	TRUE	TRUE	24.79715199	23.44349024	28.85813721	1369	TRUE	1	Dickkopf-related protein 1
CPNE3	O75131	-5.34	5.86E-09	9.21E-07	TRUE	TRUE	25.28489278	23.94915361	29.2921103	1249	TRUE	2	Copine-3
ITGB4	P16144	-5.28	2.11E-08	1.92E-06	TRUE	TRUE	24.86882144	23.5491361	28.82787744	1347	TRUE	9	Integrin beta-4
PTGFRN	Q9P2B2	-5.26	2.45E-05	0.000385	TRUE	TRUE	25.90182963	24.58560468	29.85050448	1081	TRUE	5	Prostaglandin F2 receptor negative regulator
ITGA3	P26006	-5.24	1.62E-05	0.000286	TRUE	TRUE	26.63149295	25.32122575	30.56229457	910	TRUE	3	Integrin alpha-3;Integrin alpha-3 heavy chain;Integrin alpha-3 light chain
ITGA6	P23229	-5.24	9.90E-09	1.32E-06	TRUE	TRUE	25.06630361	23.75531867	28.99925845	1302	TRUE	9	Integrin alpha-6;Integrin alpha-6 heavy chain;Integrin alpha-6 light chain;Processed integrin alpha-6
EMILIN2	Q9BXX0	-5.21	1.12E-08	1.32E-06	TRUE	TRUE	24.89474494	23.59307644	28.79975043	1338	TRUE	9	EMILIN-2
SPOCK3	Q9BQ16	-5.04	3.42E-08	2.27E-06	TRUE	TRUE	24.3971989	23.13753423	28.17619293	1477	TRUE	9	Testican-3
ADAM10	O14672	-5.02	1.15E-08	1.32E-06	TRUE	TRUE	24.84911676	23.59294336	28.61763695	1352	TRUE	9	Disintegrin and metalloproteinase domain-containing protein 10
HLA-B.1	P30466	-5	2.44E-08	2.01E-06	TRUE	TRUE	24.60031625	23.34980761	28.35184217	1418	TRUE	9	HLA class I histocompatibility antigen, B-18 alpha chain;HLA class I histocompatibility antigen, B-14 alpha chain;HLA class I histocompatibility antigen, B-41 alpha chain;HLA class I histocompatibility antigen, B-42 alpha chain;HLA class I histocompatibility antigen, B-8 alpha chain;HLA class I histocompatibility antigen, B-7 alpha chain;HLA class I histocompatibility antigen, B-81 alpha chain;HL…
ATP1B3	P54709	-4.95	3.00E-08	2.07E-06	TRUE	TRUE	24.74541575	23.50754354	28.45903236	1380	TRUE	9	Sodium/potassium-transporting ATPase subunit beta-3
AZGP1	P25311	-4.89	1.56E-08	1.57E-06	TRUE	TRUE	24.90343329	23.68215338	28.56727301	1336	TRUE	9	Zinc-alpha-2-glycoprotein
IGF2R	P11717	-4.81	1.27E-07	5.94E-06	TRUE	TRUE	29.03128324	27.82756541	32.64243671	396	FALSE	0	Cation-independent mannose-6-phosphate receptor
CD9	P21926	-4.79	0.000468	0.00449	TRUE	TRUE	26.57635939	25.37876274	30.16914934	921	TRUE	4	CD9 antigen
TFRC	P02786	-4.76	1.81E-07	7.81E-06	TRUE	TRUE	30.27116559	29.08024829	33.84391747	224	FALSE	0	Transferrin receptor protein 1;Transferrin receptor protein 1, serum form
SLC1A5	Q15758	-4.7	4.78E-07	1.69E-05	TRUE	TRUE	24.79816768	23.62200709	28.32664945	1367	TRUE	9	Neutral amino acid transporter B(0)
PCOLCE	Q15113	-4.69	2.26E-07	9.31E-06	TRUE	TRUE	24.70457853	23.53222802	28.22163006	1394	TRUE	9	Procollagen C-endopeptidase enhancer 1
ANXA7	P20073	-4.68	1.88E-09	5.42E-07	TRUE	TRUE	25.2788123	24.10798776	28.79128591	1251	TRUE	7	Annexin A7
BZW1	Q7L1Q6	-4.64	4.97E-07	1.72E-05	TRUE	TRUE	24.44909304	23.28787582	27.93274471	1456	TRUE	9	Basic leucine zipper and W2 domain-containing protein 1
SDC2	P34741	-4.63	3.76E-07	1.41E-05	TRUE	TRUE	24.50743406	23.34971482	27.98059178	1444	TRUE	9	Syndecan-2
ANXA4	P09525	-4.62	5.46E-06	0.00011	TRUE	TRUE	25.3480967	24.19189927	28.81668901	1230	TRUE	4	Annexin A4
ATP1B1	P05026	-4.49	6.12E-07	1.96E-05	TRUE	TRUE	25.21953861	24.09788393	28.58450264	1267	TRUE	9	Sodium/potassium-transporting ATPase subunit beta-1
CD97	P48960	-4.47	7.89E-06	0.000153	TRUE	TRUE	25.11943891	24.00221507	28.47111043	1288	TRUE	7	CD97 antigen;CD97 antigen subunit alpha;CD97 antigen subunit beta
PTPRF	P10586	-4.45	0.00206	0.0146	TRUE	TRUE	25.6432609	24.53058913	28.98127623	1151	TRUE	4	Receptor-type tyrosine-protein phosphatase F
CD70	P32970	-4.34	5.82E-07	1.94E-05	TRUE	TRUE	25.45163802	24.36718022	28.70501142	1209	TRUE	7	CD70 antigen
DDR2	Q16832	-4.32	1.25E-09	4.33E-07	TRUE	TRUE	24.41835953	23.33864486	27.65750354	1470	TRUE	9	Discoidin domain-containing receptor 2
THY1	P04216	-4.32	5.56E-05	0.000788	TRUE	TRUE	24.79741156	23.71854218	28.03401968	1368	TRUE	6	Thy-1 membrane glycoprotein
CD151	P48509	-4.25	8.47E-09	1.22E-06	TRUE	TRUE	24.30705726	23.24480088	27.4938264	1506	TRUE	9	CD151 antigen
EFNB1	P98172	-4.21	0.00381	0.0232	TRUE	TRUE	25.97493007	24.92306741	29.13051806	1064	TRUE	6	Ephrin-B1
IGFBP2	P18065	-4.12	0.00539	0.0303	TRUE	TRUE	28.13680555	27.10705463	31.22605833	574	TRUE	1	Insulin-like growth factor-binding protein 2
CPNE1	Q99829	-4.09	4.36E-09	8.37E-07	TRUE	TRUE	24.31452926	23.2917563	27.38284813	1504	TRUE	9	Copine-1
NT5E	P21589	-4.09	0.000144	0.0017	TRUE	TRUE	25.05842734	24.0353178	28.12775596	1305	TRUE	6	5-nucleotidase
PCDH7	O60245	-4.09	0.00201	0.0143	TRUE	TRUE	25.63060785	24.60870386	28.69631983	1158	TRUE	6	Protocadherin-7
TSPAN4	O14817	-4.08	7.79E-08	4.34E-06	TRUE	TRUE	24.52291701	23.5018057	27.58625093	1439	TRUE	9	Tetraspanin-4
BCAM	P50895	-3.97	4.36E-08	2.60E-06	TRUE	TRUE	28.95804602	27.96557437	31.93546096	418	FALSE	0	Basal cell adhesion molecule
LAMB2	P55268	-3.93	1.14E-06	3.15E-05	TRUE	TRUE	25.13321241	24.14955128	28.08419579	1286	TRUE	4	Laminin subunit beta-2
SEMA6B	Q9H3T3	-3.93	3.68E-06	8.15E-05	TRUE	TRUE	24.62846364	23.64711257	27.57251685	1414	TRUE	9	Semaphorin-6B
MMP7	P09237	-3.87	4.24E-07	1.56E-05	TRUE	TRUE	24.46129065	23.49371343	27.3640223	1454	TRUE	9	Matrilysin
MICA	Q29983	-3.83	2.26E-07	9.31E-06	TRUE	TRUE	24.63719359	23.68011963	27.50841546	1410	TRUE	9	MHC class I polypeptide-related sequence A
CD44	P16070	-3.8	4.92E-08	2.83E-06	TRUE	TRUE	30.86000302	29.91078197	33.70766616	173	FALSE	0	CD44 antigen
ITGAV	P06756	-3.8	1.73E-05	0.000296	TRUE	TRUE	24.52169144	23.57091545	27.37401941	1440	TRUE	9	Integrin alpha-V;Integrin alpha-V heavy chain;Integrin alpha-V light chain
TENM2	Q9NT68	-3.79	0.000118	0.00148	TRUE	TRUE	25.79366429	24.84715397	28.63319527	1110	TRUE	4	Teneurin-2;Ten-2, soluble form;Ten-2 intracellular domain
GNAI2	P04899	-3.76	3.29E-05	0.000504	TRUE	TRUE	24.38044174	23.44111522	27.19842129	1485	TRUE	7	Guanine nucleotide-binding protein G(i) subunit alpha-2
PCDHGC3	Q9UN70	-3.75	1.66E-06	4.21E-05	TRUE	TRUE	24.5829122	23.64663041	27.39175758	1422	TRUE	9	Protocadherin gamma-C3
ITGB1	P05556	-3.73	4.61E-06	9.50E-05	TRUE	TRUE	28.60121955	27.6684559	31.3995105	480	FALSE	0	Integrin beta-1
ANXA11	P50995	-3.71	6.13E-05	0.000851	TRUE	TRUE	24.70944494	23.78098333	27.49482975	1392	TRUE	8	Annexin A11
EGFR	P00533	-3.7	7.48E-06	0.000147	TRUE	TRUE	24.42698599	23.50224377	27.20121267	1463	TRUE	9	Epidermal growth factor receptor
FAT1	Q14517	-3.67	0.00748	0.0364	TRUE	TRUE	26.02487383	25.10806314	28.77530589	1044	TRUE	4	Protocadherin Fat 1;Protocadherin Fat 1, nuclear form
SLIT2	O94813	-3.67	1.19E-07	5.87E-06	TRUE	TRUE	26.53173575	25.61398988	29.28497336	933	FALSE	0	Slit homolog 2 protein;Slit homolog 2 protein N-product;Slit homolog 2 protein C-product
CD46	P15529	-3.62	4.34E-06	9.18E-05	TRUE	TRUE	24.78823628	23.8836853	27.50188922	1373	TRUE	9	Membrane cofactor protein
ROBO1	Q9Y6N7	-3.62	9.72E-07	2.83E-05	TRUE	TRUE	24.33926807	23.4339962	27.05508367	1496	TRUE	9	Roundabout homolog 1
BSG	P35613	-3.61	1.15E-07	5.82E-06	TRUE	TRUE	28.1204374	27.21843473	30.82644544	577	FALSE	0	Basigin
GNB2	P62879	-3.61	4.36E-06	9.18E-05	TRUE	TRUE	23.89591186	22.99463701	26.5997364	1615	TRUE	9	Guanine nucleotide-binding protein G(I)/G(S)/G(T) subunit beta-2
PVRL2	Q92692	-3.61	0.000248	0.00263	TRUE	TRUE	25.54479591	24.64199761	28.25319079	1181	TRUE	4	Nectin-2
SLC39A14	Q15043	-3.57	2.44E-08	2.01E-06	TRUE	TRUE	23.79170391	22.89985321	26.46725601	1638	TRUE	9	Zinc transporter ZIP14
COL17A1	Q9UMD9	-3.55	7.93E-07	2.41E-05	TRUE	TRUE	24.3224316	23.4352705	26.98391491	1503	TRUE	9	Collagen alpha-1(XVII) chain;120 kDa linear IgA disease antigen;97 kDa linear IgA disease antigen
CADM4	Q8NFZ8	-3.54	0.000317	0.00329	TRUE	TRUE	26.08574882	25.19995502	28.7431302	1032	TRUE	5	Cell adhesion molecule 4
ALCAM	Q13740	-3.49	3.95E-09	8.37E-07	TRUE	TRUE	30.97737771	30.10399379	33.59752947	166	FALSE	0	CD166 antigen
FBLN1	P23142	-3.49	3.62E-06	8.14E-05	TRUE	TRUE	24.58672675	23.71393994	27.20508717	1419	TRUE	9	Fibulin-1
TENM3	Q9P273	-3.47	0.000134	0.00164	TRUE	TRUE	24.39225768	23.52353063	26.99843884	1480	TRUE	8	Teneurin-3
PVRL3	Q9NQS3	-3.44	2.25E-05	0.000361	TRUE	TRUE	23.90882921	23.04855196	26.48966095	1608	TRUE	9	Nectin-3
EPHA3	P29320	-3.39	3.67E-05	0.000542	TRUE	TRUE	24.49575097	23.64842455	27.03773025	1445	TRUE	9	Ephrin type-A receptor 3
RAP1B	P61224	-3.38	2.16E-06	5.34E-05	TRUE	TRUE	24.75561546	23.91034885	27.29141528	1378	TRUE	9	Ras-related protein Rap-1b;Ras-related protein Rap-1b-like protein
TNFRSF1A	P19438	-3.38	0.000122	0.00151	TRUE	TRUE	24.22521722	23.37928409	26.76301661	1532	TRUE	8	Tumor necrosis factor receptor superfamily member 1A;Tumor necrosis factor receptor superfamily member 1A, membrane form;Tumor necrosis factor-binding protein 1
PLAUR	Q03405	-3.33	0.00101	0.00846	TRUE	TRUE	25.64565035	24.81418318	28.14005186	1149	TRUE	3	Urokinase plasminogen activator surface receptor
CD59	P13987	-3.31	0.000153	0.00178	TRUE	TRUE	27.57816033	26.75069006	30.06057113	698	TRUE	1	CD59 glycoprotein
CDH10	Q9Y6N8	-3.31	1.24E-06	3.36E-05	TRUE	TRUE	24.66620287	23.83971229	27.14567459	1406	TRUE	9	Cadherin-10
QSOX2	Q6ZRP7	-3.29	1.53E-05	0.000273	TRUE	TRUE	23.97277696	23.15076267	26.43881986	1595	TRUE	9	Sulfhydryl oxidase 2
HLA-A	P01892	-3.27	4.07E-08	2.51E-06	TRUE	TRUE	29.70171229	28.88382508	32.15537389	297	FALSE	0	HLA class I histocompatibility antigen, A-2 alpha chain;HLA class I histocompatibility antigen, A-74 alpha chain
CA9	Q16790	-3.26	9.82E-07	2.83E-05	TRUE	TRUE	30.41320244	29.59943903	32.85449268	210	FALSE	0	Carbonic anhydrase 9
PTPRK	Q15262	-3.26	4.66E-07	1.68E-05	TRUE	TRUE	27.89504795	27.07921483	30.3425473	625	FALSE	0	Receptor-type tyrosine-protein phosphatase kappa
SEMA3A	Q14563	-3.2	1.23E-07	5.90E-06	TRUE	TRUE	24.39627805	23.597428	26.79282817	1478	TRUE	9	Semaphorin-3A
GNB1	P62873	-3.18	0.00267	0.0179	TRUE	TRUE	25.30539207	24.50937786	27.69343468	1242	TRUE	6	Guanine nucleotide-binding protein G(I)/G(S)/G(T) subunit beta-1
SLC3A2	P08195	-3.15	3.07E-07	1.23E-05	TRUE	TRUE	28.68083709	27.89338647	31.04318896	467	FALSE	0	4F2 cell-surface antigen heavy chain
NRG1	Q02297	-3.14	1.67E-05	0.000292	TRUE	TRUE	24.6724667	23.88688512	27.02921142	1405	TRUE	6	Pro-neuregulin-1, membrane-bound isoform;Neuregulin-1
DDR1	Q08345	-3.11	3.14E-05	0.000485	TRUE	TRUE	24.92112974	24.14465895	27.25054209	1332	TRUE	7	Epithelial discoidin domain-containing receptor 1
PAK2	Q13177	-3.11	0.00173	0.013	TRUE	TRUE	25.10271393	24.32538732	27.43469377	1295	TRUE	4	Serine/threonine-protein kinase PAK 2;PAK-2p27;PAK-2p34
TYMS	P04818	-3.1	0.00274	0.0181	TRUE	TRUE	24.84405466	24.06973424	27.16701593	1354	TRUE	6	Thymidylate synthase
CDH2	P19022	-3.03	1.67E-07	7.59E-06	TRUE	TRUE	29.01967017	28.26341129	31.28844681	400	FALSE	0	Cadherin-2
MRC2	Q9UBG0	-3.03	7.30E-10	4.21E-07	TRUE	TRUE	29.66275561	28.90547565	31.93459548	303	FALSE	0	C-type mannose receptor 2
TSPAN15	O95858	-3.03	1.15E-06	3.15E-05	TRUE	TRUE	23.98093201	23.22396515	26.25183259	1594	TRUE	9	Tetraspanin-15
GPM6A	P51674	-3.01	2.49E-06	5.99E-05	TRUE	TRUE	24.51009759	23.75879861	26.76399454	1443	TRUE	9	Neuronal membrane glycoprotein M6-a
TINAGL1	Q9GZM7	-2.98	0.0103	0.0456	TRUE	TRUE	26.74048751	25.99543345	28.97564969	883	TRUE	1	Tubulointerstitial nephritis antigen-like
GNG12	Q9UBI6	-2.94	9.29E-05	0.00124	TRUE	TRUE	24.19344922	23.45963292	26.3948981	1542	TRUE	9	Guanine nucleotide-binding protein G(I)/G(S)/G(O) subunit gamma-12
IL18	Q14116	-2.94	0.00682	0.0348	TRUE	TRUE	25.92032855	25.18647302	28.12189516	1075	TRUE	4	Interleukin-18
ANXA5	P08758	-2.89	5.47E-07	1.86E-05	TRUE	TRUE	31.38632938	30.66352708	33.55473627	114	FALSE	0	Annexin A5
MANEA	Q5SRI9	-2.89	0.000117	0.00148	TRUE	TRUE	24.23329334	23.51194738	26.39733123	1526	TRUE	9	Glycoprotein endo-alpha-1,2-mannosidase
PGM2L1	Q6PCE3	-2.89	0.000345	0.00351	TRUE	TRUE	25.00900406	24.28564646	27.17907687	1316	TRUE	7	Glucose 1,6-bisphosphate synthase
SULF2	Q8IWU5	-2.89	9.58E-05	0.00126	TRUE	TRUE	24.40073423	23.67826883	26.56813042	1474	TRUE	8	Extracellular sulfatase Sulf-2
PROCR	Q9UNN8	-2.88	3.82E-06	8.29E-05	TRUE	TRUE	29.66894826	28.94933313	31.82779364	302	FALSE	0	Endothelial protein C receptor
IGSF8	Q969P0	-2.86	0.000184	0.00205	TRUE	TRUE	24.29711209	23.58106132	26.44526439	1508	TRUE	9	Immunoglobulin superfamily member 8
ANXA3	P12429	-2.85	0.000353	0.00356	TRUE	TRUE	25.35075446	24.63883314	27.48651841	1227	TRUE	5	Annexin A3
TYRO3	Q06418	-2.83	3.18E-06	7.34E-05	TRUE	TRUE	24.04030515	23.33292156	26.16245594	1582	TRUE	9	Tyrosine-protein kinase receptor TYRO3
GCN1L1	Q92616	-2.8	1.08E-05	0.000202	TRUE	TRUE	24.4190499	23.71922169	26.5185345	1469	TRUE	9	Translational activator GCN1
LAYN	Q6UX15	-2.8	0.00181	0.0133	TRUE	TRUE	26.49946967	25.80031089	28.59694601	943	TRUE	2	Layilin
SLC2A1	P11166	-2.78	1.15E-05	0.000214	TRUE	TRUE	24.33469643	23.64069959	26.41668694	1497	TRUE	9	Solute carrier family 2, facilitated glucose transporter member 1
SEMA4D	Q92854	-2.72	4.59E-05	0.000661	TRUE	TRUE	24.81188202	24.13216246	26.8510407	1363	TRUE	2	Semaphorin-4D
LAMA4	Q16363	-2.7	2.84E-08	2.07E-06	TRUE	TRUE	29.68452515	29.00892277	31.71133228	299	FALSE	0	Laminin subunit alpha-4
ANXA1	P04083	-2.69	8.19E-06	0.000157	TRUE	TRUE	32.08726674	31.41498593	34.10410918	71	FALSE	0	Annexin A1
HAPLN1	P10915	-2.64	0.00338	0.0213	TRUE	TRUE	26.37292633	25.7140911	28.349432	963	TRUE	3	Hyaluronan and proteoglycan link protein 1
NRCAM	Q92823	-2.64	1.73E-05	0.000296	TRUE	TRUE	29.52088491	28.86068727	31.50147785	326	FALSE	0	Neuronal cell adhesion molecule
ANXA6	P08133	-2.62	7.57E-05	0.00102	TRUE	TRUE	29.07381059	28.41794332	31.0414124	391	FALSE	0	Annexin A6
BAZ2B	Q9UIF8	-2.6	2.09E-05	0.000341	TRUE	TRUE	24.15239627	23.50271472	26.10144092	1553	TRUE	9	Bromodomain adjacent to zinc finger domain protein 2B
PCDH17	O14917	-2.56	0.00022	0.00242	TRUE	TRUE	23.80694895	23.16767836	25.72476071	1635	TRUE	9	Protocadherin-17
EIF4H	Q15056	-2.53	0.0011	0.00901	TRUE	TRUE	26.7754874	26.14211191	28.67561387	876	FALSE	0	Eukaryotic translation initiation factor 4H
JAG1	P78504	-2.53	3.80E-08	2.43E-06	TRUE	TRUE	28.70326124	28.07192479	30.59727059	464	FALSE	0	Protein jagged-1
HS6ST2	Q96MM7	-2.51	8.39E-05	0.00112	TRUE	TRUE	23.95735727	23.33062636	25.83755003	1599	TRUE	9	Heparan-sulfate 6-O-sulfotransferase 2
CDH11	P55287	-2.42	1.12E-06	3.15E-05	TRUE	TRUE	28.30683866	27.70291445	30.11861129	542	FALSE	0	Cadherin-11
DHRS2	Q13268	-2.42	0.00025	0.00264	TRUE	TRUE	24.05561548	23.45019212	25.87188558	1575	TRUE	9	Dehydrogenase/reductase SDR family member 2, mitochondrial
SEMA4B	Q9NPR2	-2.37	0.0013	0.0102	TRUE	TRUE	24.22202106	23.63073919	25.99586666	1533	TRUE	7	Semaphorin-4B
ITGA2	P17301	-2.35	0.000177	0.002	TRUE	TRUE	24.00841916	23.41979281	25.7742982	1588	TRUE	9	Integrin alpha-2
C1QL1	O75973	-2.34	3.52E-05	0.000525	TRUE	TRUE	23.57717681	22.99283778	25.33019392	1692	TRUE	9	C1q-related factor
PTK7	Q13308	-2.34	0.000117	0.00148	TRUE	TRUE	30.12925709	29.54416844	31.88452304	242	FALSE	0	Inactive tyrosine-protein kinase 7
MICB	Q29980	-2.29	0.000163	0.00187	TRUE	TRUE	23.88457156	23.31292668	25.5995062	1617	TRUE	9	MHC class I polypeptide-related sequence B
S100A10	P60903	-2.29	1.38E-08	1.50E-06	TRUE	TRUE	26.46727236	25.89396309	28.18720015	947	FALSE	0	Protein S100-A10
PODXL	O00592	-2.25	0.00121	0.00973	TRUE	TRUE	24.30486878	23.74317156	25.98996046	1507	TRUE	9	Podocalyxin
ITGA5	P08648	-2.22	0.00223	0.0154	TRUE	TRUE	24.23177767	23.67714262	25.89568283	1527	TRUE	9	Integrin alpha-5;Integrin alpha-5 heavy chain;Integrin alpha-5 light chain
PVRL1	Q15223	-2.21	7.37E-07	2.27E-05	TRUE	TRUE	23.78391079	23.23201993	25.43958335	1641	TRUE	9	Nectin-1
PTPRU	Q92729	-2.2	0.00557	0.0312	TRUE	TRUE	24.84966513	24.29936702	26.50055949	1351	TRUE	6	Receptor-type tyrosine-protein phosphatase U
TRMT112	Q9UI30	-2.2	0.000332	0.00342	TRUE	TRUE	23.72950636	23.18046483	25.37663093	1655	TRUE	9	Multifunctional methyltransferase subunit TRM112-like protein
FZD6	O60353	-2.19	0.00306	0.0198	TRUE	TRUE	24.31378324	23.76683367	25.95463195	1505	TRUE	7	Frizzled-6
SDC4	P31431	-2.19	0.00212	0.0148	TRUE	TRUE	25.18467004	24.63821792	26.82402641	1275	TRUE	2	Syndecan-4
TMEM132A	Q24JP5	-2.18	2.45E-05	0.000385	TRUE	TRUE	24.36148439	23.81529314	26.00005811	1488	TRUE	9	Transmembrane protein 132A
EIF1AD	Q8N9N8	-2.16	0.000623	0.00567	TRUE	TRUE	23.55539478	23.01663755	25.17166646	1695	TRUE	9	Probable RNA-binding protein EIF1AD
COLEC12	Q5KU26	-2.14	2.24E-05	0.000361	TRUE	TRUE	23.59976604	23.06399107	25.20709096	1688	TRUE	9	Collectin-12
RPS7	P62081	-2.13	2.44E-06	5.94E-05	TRUE	TRUE	27.49089655	26.95919035	29.08601512	718	FALSE	0	40S ribosomal protein S7
CYR61	O00622	-2.12	0.000135	0.00165	TRUE	TRUE	30.32495512	29.79585365	31.91225955	218	FALSE	0	Protein CYR61
CD33	P20138	-2.09	0.0116	0.0494	TRUE	TRUE	24.92794886	24.405747	26.49455447	1331	TRUE	6	Myeloid cell surface antigen CD33
PDGFA	P04085	-2.08	0.000243	0.00261	TRUE	TRUE	23.90416469	23.38365705	25.4656876	1610	TRUE	9	Platelet-derived growth factor subunit A
IL11	P20809	-2.07	0.000234	0.00255	TRUE	TRUE	24.4296855	23.91228693	25.98188119	1462	TRUE	9	Interleukin-11
FAM129A	Q9BZQ8	-2.06	0.000596	0.00557	TRUE	TRUE	24.16289444	23.64674396	25.71134588	1547	TRUE	8	Protein Niban
MET	P08581	-2.06	6.00E-04	0.00557	TRUE	TRUE	27.96204537	27.44681543	29.50773519	609	FALSE	0	Hepatocyte growth factor receptor
NCR3LG1	Q68D85	-2.05	0.000357	0.00357	TRUE	TRUE	23.66096103	23.14745562	25.20147724	1675	TRUE	10	Natural cytotoxicity triggering receptor 3 ligand 1
PLS1	Q14651	-2.05	0.00181	0.0133	TRUE	TRUE	24.17277514	23.65951224	25.71256383	1545	TRUE	8	Plastin-1
ANPEP	P15144	-2.04	0.00972	0.0438	TRUE	TRUE	24.00511792	23.49557785	25.53373814	1589	TRUE	8	Aminopeptidase N
PDE1C	Q14123	-2.03	0.00336	0.0213	TRUE	TRUE	24.11955799	23.61179266	25.64285397	1561	TRUE	9	Calcium/calmodulin-dependent 3,5-cyclic nucleotide phosphodiesterase 1C
LDLR	P01130	-2.02	2.71E-08	2.07E-06	TRUE	TRUE	28.47155363	27.96624303	29.98748543	506	FALSE	0	Low-density lipoprotein receptor
SGCE	O43556	-2.01	0.000141	0.0017	TRUE	TRUE	23.86022933	23.357363	25.36882833	1621	TRUE	9	Epsilon-sarcoglycan
CD81	P60033	-2	0.00602	0.0324	TRUE	TRUE	28.77470909	28.27553895	30.27221953	447	FALSE	0	CD81 antigen
PABPC4	Q13310	-1.99	0.00693	0.0349	TRUE	TRUE	24.51545925	24.01741509	26.00959172	1441	TRUE	6	Polyadenylate-binding protein 4
GPC1	P35052	-1.98	2.76E-06	6.45E-05	TRUE	TRUE	27.66154223	27.16624257	29.14744118	687	FALSE	0	Glypican-1;Secreted glypican-1
TPBG	Q13641	-1.93	0.000655	0.0059	TRUE	TRUE	24.22949413	23.74801807	25.67392232	1528	TRUE	9	Trophoblast glycoprotein
LRP6	O75581	-1.9	0.00424	0.0252	TRUE	TRUE	23.95968079	23.48427991	25.38588341	1598	TRUE	9	Low-density lipoprotein receptor-related protein 6
RAB1A	P62820	-1.9	0.0033	0.0211	TRUE	TRUE	25.19862063	24.72412154	26.62211788	1270	TRUE	2	Ras-related protein Rab-1A
CD320	Q9NPF0	-1.88	0.0045	0.0264	TRUE	TRUE	26.00740482	25.53854892	27.41397253	1055	TRUE	2	CD320 antigen
CDON	Q4KMG0	-1.88	0.00171	0.013	TRUE	TRUE	24.7201038	24.25120103	26.12681213	1387	TRUE	6	Cell adhesion molecule-related/down-regulated by oncogenes
SERPINE1	P05121	-1.88	1.88E-05	0.00031	TRUE	TRUE	31.97285797	31.50375146	33.38017749	81	FALSE	0	Plasminogen activator inhibitor 1
FGFRL1	Q8N441	-1.87	0.00011	0.00142	TRUE	TRUE	26.59720052	26.13035741	27.99772985	917	FALSE	0	Fibroblast growth factor receptor-like 1
NRP2	O60462	-1.84	3.29E-07	1.29E-05	TRUE	TRUE	30.4523776	29.99320084	31.82990786	206	FALSE	0	Neuropilin-2
PREPL	Q4J6C6	-1.84	0.00279	0.0183	TRUE	TRUE	23.84550493	23.38435653	25.22895011	1625	TRUE	8	Prolyl endopeptidase-like
ANXA2	P07355	-1.83	0.00123	0.00977	TRUE	TRUE	33.06939308	32.61103216	34.44447584	37	FALSE	0	Annexin A2;Putative annexin A2-like protein
RPS15	P62841	-1.82	0.0116	0.0492	TRUE	TRUE	25.58160788	25.1262561	26.94766323	1172	TRUE	3	40S ribosomal protein S15
JAM3	Q9BX67	-1.81	0.00652	0.0341	TRUE	TRUE	25.56119019	25.1085889	26.91899405	1177	TRUE	2	Junctional adhesion molecule C
RPS27	P42677	-1.8	0.00614	0.0327	TRUE	TRUE	23.56576234	23.11612206	24.91468317	1693	TRUE	9	40S ribosomal protein S27;40S ribosomal protein S27-like
NQO1	P15559	-1.79	0.000197	0.00218	TRUE	TRUE	25.99960821	25.55249369	27.34095177	1057	TRUE	1	NAD(P)H dehydrogenase [quinone] 1
ASNS	P08243	-1.77	0.00038	0.00373	TRUE	TRUE	25.4532206	25.01174259	26.77765465	1208	TRUE	3	Asparagine synthetase [glutamine-hydrolyzing]
CKB	P12277	-1.77	0.00064	0.0058	TRUE	TRUE	30.2029403	29.75932176	31.53379592	232	FALSE	0	Creatine kinase B-type
ULBP2	Q9BZM5	-1.77	1.94E-06	4.86E-05	TRUE	TRUE	29.33190701	28.88984288	30.65809941	357	FALSE	0	NKG2D ligand 2;Retinoic acid early transcript 1L protein;Retinoic acid early transcript 1G protein
ABRACL	Q9P1F3	-1.76	1.00E-04	0.00131	TRUE	TRUE	24.32298923	23.88304276	25.64282861	1501	TRUE	10	Costars family protein ABRACL
RAB5C	P51148	-1.76	0.00498	0.0285	TRUE	TRUE	23.76672837	23.32706255	25.08572582	1644	TRUE	10	Ras-related protein Rab-5C
NPTN	Q9Y639	-1.74	0.000603	0.00557	TRUE	TRUE	24.04913712	23.61327868	25.35671244	1580	TRUE	9	Neuroplastin
RAB1B	Q9H0U4	-1.74	0.00102	0.0085	TRUE	TRUE	24.0987802	23.66441273	25.40188262	1568	TRUE	8	Ras-related protein Rab-1B;Putative Ras-related protein Rab-1C
LAMC1	P11047	-1.73	6.15E-05	0.000851	TRUE	TRUE	31.02182775	30.58904268	32.32018297	158	FALSE	0	Laminin subunit gamma-1
KIRREL	Q96J84	-1.71	0.00374	0.0229	TRUE	TRUE	24.15978568	23.73182718	25.44366116	1548	TRUE	9	Kin of IRRE-like protein 1
ICAM1	P05362	-1.7	0.00569	0.0313	TRUE	TRUE	24.33947773	23.91520282	25.61230246	1495	TRUE	9	Intercellular adhesion molecule 1
MAN1B1	Q9UKM7	-1.66	0.000481	0.00457	TRUE	TRUE	25.30047554	24.88605415	26.54373971	1243	TRUE	1	Endoplasmic reticulum mannosyl-oligosaccharide 1,2-alpha-mannosidase
MPZL1	O95297	-1.66	0.00175	0.0131	TRUE	TRUE	23.82844098	23.41382203	25.07229783	1630	TRUE	9	Myelin protein zero-like protein 1
LAMB1	P07942	-1.64	0.000297	0.00311	TRUE	TRUE	30.72792534	30.31893263	31.95490348	181	FALSE	0	Laminin subunit beta-1
CD55	P08174	-1.63	0.0111	0.0479	TRUE	TRUE	24.44810116	24.0408582	25.66983006	1457	TRUE	8	Complement decay-accelerating factor
KCTD12	Q96CX2	-1.63	0.000158	0.00183	TRUE	TRUE	24.24060508	23.83233678	25.46540998	1522	TRUE	7	BTB/POZ domain-containing protein KCTD12
SEC14L2	O76054	-1.61	0.00779	0.0373	TRUE	TRUE	23.72283378	23.32092172	24.92856993	1657	TRUE	10	SEC14-like protein 2
EPB41L2	O43491	-1.57	0.00208	0.0146	TRUE	TRUE	26.56514201	26.17294451	27.74173451	924	FALSE	0	Band 4.1-like protein 2
CD276	Q5ZPR3	-1.56	0.00173	0.013	TRUE	TRUE	23.73013606	23.3411489	24.89709756	1654	TRUE	10	CD276 antigen
CRISPLD1	Q9H336	-1.54	0.00608	0.0326	TRUE	TRUE	23.81740262	23.43170374	24.97449927	1632	TRUE	10	Cysteine-rich secretory protein LCCL domain-containing 1
TMSB4X	P62328	-1.54	0.00481	0.0276	TRUE	TRUE	23.64436563	23.25820713	24.80284112	1678	TRUE	10	Thymosin beta-4;Hematopoietic system regulatory peptide
EIF1	P41567	-1.53	0.00024	0.0026	TRUE	TRUE	26.73742484	26.35491537	27.88495323	886	FALSE	0	Eukaryotic translation initiation factor 1
APP	P05067	-1.49	2.71E-06	6.42E-05	TRUE	TRUE	31.00489991	30.63341528	32.11935378	164	FALSE	0	Amyloid beta A4 protein;N-APP;Soluble APP-alpha;Soluble APP-beta;C99;Beta-amyloid protein 42;Beta-amyloid protein 40;C83;P3(42);P3(40);C80;Gamma-secretase C-terminal fragment 59;Gamma-secretase C-terminal fragment 57;Gamma-secretase C-terminal fragment 50;C31
BLVRB	P30043	-1.45	0.0103	0.0457	TRUE	TRUE	26.12573751	25.76415068	27.21049801	1025	FALSE	0	Flavin reductase (NADPH)
CTSH	P09668	-1.44	0.00402	0.0241	TRUE	TRUE	24.82528745	24.46528146	25.90530541	1360	TRUE	2	Pro-cathepsin H;Cathepsin H mini chain;Cathepsin H;Cathepsin H heavy chain;Cathepsin H light chain
IST1	P53990	-1.43	0.000878	0.00762	TRUE	TRUE	23.85272668	23.49586012	24.92332635	1622	TRUE	9	IST1 homolog
PDGFRA	P16234	-1.42	0.00655	0.0341	TRUE	TRUE	23.95555793	23.59963276	25.02333343	1600	TRUE	10	Platelet-derived growth factor receptor alpha
RHOA	P61586	-1.4	0.000175	0.00199	TRUE	TRUE	26.67799466	26.32817362	27.72745778	902	FALSE	0	Transforming protein RhoA;Rho-related GTP-binding protein RhoC
CTH	P32929	-1.39	0.00613	0.0327	TRUE	TRUE	25.58335516	25.23568272	26.62637249	1171	TRUE	1	Cystathionine gamma-lyase
BRK1	Q8WUW1	-1.37	0.00688	0.0349	TRUE	TRUE	24.25936099	23.91722154	25.28577933	1515	TRUE	5	Protein BRICK1
PTHLH	P12272	-1.37	0.0112	0.0479	TRUE	TRUE	24.26830008	23.92697749	25.29226784	1513	TRUE	6	Parathyroid hormone-related protein;PTHrP[1-36];PTHrP[38-94];Osteostatin
PEF1	Q9UBV8	-1.36	0.00519	0.0296	TRUE	TRUE	24.01556477	23.67599113	25.03428567	1585	TRUE	9	Peflin
NOTCH2	Q04721	-1.35	3.36E-05	0.000509	TRUE	TRUE	26.7807199	26.44380504	27.7914645	874	FALSE	0	Neurogenic locus notch homolog protein 2;Notch 2 extracellular truncation;Notch 2 intracellular domain
RBX1	P62877	-1.34	0.00652	0.0341	TRUE	TRUE	24.14151363	23.80760176	25.14324926	1555	TRUE	8	E3 ubiquitin-protein ligase RBX1;E3 ubiquitin-protein ligase RBX1, N-terminally processed
SLC9A3R1	O14745	-1.34	4.54E-05	0.000659	TRUE	TRUE	28.04861426	27.71439582	29.05126958	594	FALSE	0	Na(+)/H(+) exchange regulatory cofactor NHE-RF1
PPAT	Q06203	-1.33	1.35E-06	3.59E-05	TRUE	TRUE	27.1419098	26.80899031	28.14066825	796	FALSE	0	Amidophosphoribosyltransferase
PVR	P15151	-1.31	0.000104	0.00135	TRUE	TRUE	28.24356765	27.91559447	29.22748718	557	FALSE	0	Poliovirus receptor
CCBL1	Q16773	-1.26	0.0095	0.0429	TRUE	TRUE	23.60684138	23.29306393	24.54817371	1685	TRUE	10	Kynurenine--oxoglutarate transaminase 1
NSUN2	Q08J23	-1.23	0.0085	0.0394	TRUE	TRUE	24.09817824	23.79123787	25.01899935	1569	TRUE	7	tRNA (cytosine(34)-C(5))-methyltransferase
SLC9A3R2	Q15599	-1.22	0.000123	0.00152	TRUE	TRUE	26.49033674	26.1858638	27.40375554	946	FALSE	0	Na(+)/H(+) exchange regulatory cofactor NHE-RF2
FAM3C	Q92520	-1.19	3.11E-05	0.000485	TRUE	TRUE	30.6386935	30.34056754	31.5330714	186	FALSE	0	Protein FAM3C
PDAP1	Q13442	-1.19	0.00569	0.0313	TRUE	TRUE	27.20230549	26.90404775	28.09707874	783	FALSE	0	28 kDa heat- and acid-stable phosphoprotein
DCBLD2	Q96PD2	-1.18	0.000607	0.00557	TRUE	TRUE	29.21938343	28.92477876	30.10319744	374	FALSE	0	Discoidin, CUB and LCCL domain-containing protein 2
PSMB9	P28065	-1.17	0.00673	0.0346	TRUE	TRUE	24.01488316	23.72328505	24.8896775	1586	TRUE	5	Proteasome subunit beta type-9
RWDD1	Q9H446	-1.16	0.000896	0.00772	TRUE	TRUE	23.95013864	23.6610127	24.81751648	1601	TRUE	9	RWD domain-containing protein 1
NACA	Q13765	-1.15	0.00844	0.0393	TRUE	TRUE	30.02704726	29.74022995	30.8874992	252	FALSE	0	Nascent polypeptide-associated complex subunit alpha;Nascent polypeptide-associated complex subunit alpha, muscle-specific form
HSPD1	P10809	-1.14	0.01	0.0447	TRUE	TRUE	32.24418304	31.95950099	33.09822917	64	FALSE	0	60 kDa heat shock protein, mitochondrial
RPS20	P60866	-1.13	0.0018	0.0133	TRUE	TRUE	26.15051786	25.86813904	26.99765432	1020	FALSE	0	40S ribosomal protein S20
YBX3	P16989	-1.12	0.00595	0.0322	TRUE	TRUE	27.88490896	27.60482591	28.72515811	627	FALSE	0	Y-box-binding protein 3
GLG1	Q92896	-1.11	0.0115	0.0489	TRUE	TRUE	29.78165191	29.50452317	30.61303813	285	FALSE	0	Golgi apparatus protein 1
CDC42	P60953	-1.1	0.00576	0.0315	TRUE	TRUE	25.98192493	25.70696999	26.80678973	1063	FALSE	0	Cell division control protein 42 homolog
HSPA4L	O95757	-1.09	0.00368	0.0228	TRUE	TRUE	26.20127438	25.92945648	27.01672806	1012	FALSE	0	Heat shock 70 kDa protein 4L
PSPH	P78330	-1.07	0.00625	0.033	TRUE	TRUE	26.43334711	26.16485517	27.23882293	954	FALSE	0	Phosphoserine phosphatase
PHGDH	O43175	-1.06	0.000923	0.0079	TRUE	TRUE	27.72695286	27.46250645	28.52029208	668	FALSE	0	D-3-phosphoglycerate dehydrogenase
AHNAK	Q09666	-1.05	0.00385	0.0233	TRUE	TRUE	28.99997013	28.7385872	29.78411893	407	FALSE	0	Neuroblast differentiation-associated protein AHNAK
BTF3	P20290	-1.05	0.00936	0.0426	TRUE	TRUE	28.6376811	28.37435833	29.42764941	473	FALSE	0	Transcription factor BTF3
EPHA5	P54756	-1.04	0.00099	0.00839	TRUE	TRUE	27.80566488	27.54455198	28.58900356	648	FALSE	0	Ephrin type-A receptor 5
ARF1	P84077	-1.03	0.00176	0.0131	TRUE	TRUE	27.16908634	26.91258971	27.93857621	789	FALSE	0	ADP-ribosylation factor 1;ADP-ribosylation factor 3;ADP-ribosylation factor 5
RPL11	P62913	-1.01	0.000728	0.00653	TRUE	TRUE	26.79041712	26.53887691	27.54503773	872	FALSE	0	60S ribosomal protein L11
TLN1	Q9Y490	1.01	0.000395	0.00385	TRUE	TRUE	31.55620554	31.80994195	30.79499631	105	FALSE	0	Talin-1
NUCKS1	Q9H1E3	1.03	0.00166	0.0127	TRUE	TRUE	28.05034459	28.3081697	27.27686927	592	FALSE	0	Nuclear ubiquitous casein and cyclin-dependent kinase substrate 1
FKBP3	Q00688	1.05	0.0011	0.00901	TRUE	TRUE	27.27232648	27.53378095	26.48796307	762	FALSE	0	Peptidyl-prolyl cis-trans isomerase FKBP3
U2AF2	P26368	1.05	0.000795	0.00701	TRUE	TRUE	27.74653908	28.00969683	26.95706581	662	FALSE	0	Splicing factor U2AF 65 kDa subunit
HNRNPUL2	Q1KMD3	1.06	0.00102	0.0085	TRUE	TRUE	26.9853962	27.24954851	26.19293926	830	FALSE	0	Heterogeneous nuclear ribonucleoprotein U-like protein 2
RBMX	P38159	1.06	0.00887	0.0409	TRUE	TRUE	26.67935784	26.94453139	25.8838372	900	FALSE	0	RNA-binding motif protein, X chromosome;RNA-binding motif protein, X chromosome, N-terminally processed;RNA binding motif protein, X-linked-like-1;RNA-binding motif protein, X-linked-like-2
CYCS	P99999	1.07	0.00817	0.0384	TRUE	TRUE	25.73449653	26.00296696	24.92908524	1129	FALSE	0	Cytochrome c
LGALS1	P09382	1.07	0.000371	0.00366	TRUE	TRUE	31.41619533	31.683055	30.61561633	113	FALSE	0	Galectin-1
U2AF1	P0DN76	1.1	0.00977	0.0439	TRUE	TRUE	24.12978325	24.40523801	23.30341896	1557	TRUE	5	Splicing factor U2AF 35 kDa subunit
COL4A1	P02462	1.11	0.00272	0.0181	TRUE	TRUE	28.6611339	28.93740537	27.83231947	471	FALSE	0	Collagen alpha-1(IV) chain;Arresten
PRPF19	Q9UMS4	1.13	0.000424	0.00409	TRUE	TRUE	28.75049766	29.03178821	27.906626	454	FALSE	0	Pre-mRNA-processing factor 19
TBL1XR1	Q9BZK7	1.13	0.00129	0.0101	TRUE	TRUE	27.92451557	28.20760545	27.07524592	621	FALSE	0	F-box-like/WD repeat-containing protein TBL1XR1
CTSD	P07339	1.14	0.0057	0.0313	TRUE	TRUE	33.3735247	33.65943995	32.51577895	30	FALSE	0	Cathepsin D;Cathepsin D light chain;Cathepsin D heavy chain
HIST1H4A	P62805	1.14	0.00464	0.027	TRUE	TRUE	28.61910101	28.9041495	27.76395553	476	FALSE	0	Histone H4
C1S	P09871	1.17	0.00346	0.0217	TRUE	TRUE	25.43510498	25.72789674	24.5567297	1214	TRUE	2	Complement C1s subcomponent;Complement C1s subcomponent heavy chain;Complement C1s subcomponent light chain
KHDRBS1	Q07666	1.17	0.00667	0.0344	TRUE	TRUE	26.89501331	27.18714991	26.0186035	849	FALSE	0	KH domain-containing, RNA-binding, signal transduction-associated protein 1
RRBP1	Q9P2E9	1.17	6.00E-05	0.000843	TRUE	TRUE	27.74790584	28.04163459	26.86671957	661	FALSE	0	Ribosome-binding protein 1
C1orf123	Q9NWV4	1.19	0.00842	0.0393	TRUE	TRUE	26.44246633	26.74083486	25.54736074	953	TRUE	1	UPF0587 protein C1orf123
FLNA	P21333	1.19	0.00568	0.0313	TRUE	TRUE	33.96359837	34.26108312	33.0711441	19	FALSE	0	Filamin-A
HIST1H2BL	Q99880	1.21	0.0105	0.0464	TRUE	TRUE	27.88694364	28.18912904	26.98038744	626	FALSE	0	Histone H2B type 1-L;Histone H2B type 1-M;Histone H2B type 1-N;Histone H2B type 1-H;Histone H2B type 2-F;Histone H2B type 1-C/E/F/G/I;Histone H2B type 1-D;Histone H2B type F-S;Histone H2B type 1-K;Histone H2B type 1-A
ECM29	Q5VYK3	1.24	0.00254	0.0173	TRUE	TRUE	24.42087075	24.7314068	23.48926259	1466	TRUE	3	Proteasome-associated protein ECM29 homolog
SCP2	P22307	1.24	0.000609	0.00557	TRUE	TRUE	23.2383147	23.5493864	22.3050996	1723	TRUE	7	Non-specific lipid-transfer protein
ITGBL1	O95965	1.25	0.00594	0.0322	TRUE	TRUE	23.63700392	23.95005436	22.69785261	1681	TRUE	6	Integrin beta-like protein 1
CLSTN3	Q9BQT9	1.27	0.000342	0.0035	TRUE	TRUE	29.96974774	30.28725128	29.0172371	260	FALSE	0	Calsyntenin-3
COPS7A	Q9UBW8	1.3	1.19E-05	0.000219	TRUE	TRUE	24.62506283	24.95087484	23.64762677	1415	TRUE	3	COP9 signalosome complex subunit 7a
MYL12A	P19105	1.31	0.000804	0.00706	TRUE	TRUE	29.16877283	29.49724984	28.18334182	380	FALSE	0	Myosin regulatory light chain 12A;Myosin regulatory light chain 12B;Myosin regulatory light polypeptide 9
NAE1	Q13564	1.31	0.0014	0.0108	TRUE	TRUE	25.77336825	26.10002964	24.79338409	1118	TRUE	1	NEDD8-activating enzyme E1 regulatory subunit
NOV	P48745	1.39	0.00765	0.0369	TRUE	TRUE	26.94736246	27.29581364	25.9020089	840	FALSE	0	Protein NOV homolog
DYNLT3	P51808	1.41	0.00569	0.0313	TRUE	TRUE	24.12159973	24.47450097	23.06289599	1558	TRUE	6	Dynein light chain Tctex-type 3
ASPH	Q12797	1.46	0.00422	0.0251	TRUE	TRUE	24.53612505	24.90041598	23.44325227	1435	TRUE	5	Aspartyl/asparaginyl beta-hydroxylase
XRN2	Q9H0D6	1.47	0.000359	0.00357	TRUE	TRUE	25.92907772	26.29695507	24.82544566	1073	FALSE	0	5-3 exoribonuclease 2
HIST2H2AC	Q16777	1.55	0.00161	0.0124	TRUE	TRUE	29.24922796	29.63677936	28.08657375	371	FALSE	0	Histone H2A type 2-C;Histone H2A type 2-A
COPE	O14579	1.57	9.39E-06	0.000178	TRUE	TRUE	28.71776972	29.11099597	27.53809095	462	FALSE	0	Coatomer subunit epsilon
EEA1	Q15075	1.59	0.000147	0.00172	TRUE	TRUE	26.6000797	26.99833304	25.40531967	915	FALSE	0	Early endosome antigen 1
HIST1H1C	P16403	1.59	0.00678	0.0348	TRUE	TRUE	24.74078711	25.13875471	23.54688431	1381	TRUE	3	Histone H1.2
VIM	P08670	1.59	1.46E-06	3.77E-05	TRUE	TRUE	34.8778798	35.27571686	33.6843686	9	FALSE	0	Vimentin
PPP1R12A	O14974	1.6	0.00109	0.00901	TRUE	TRUE	24.54066181	24.94131167	23.33871221	1433	TRUE	3	Protein phosphatase 1 regulatory subunit 12A
MMP2	P08253	1.65	0.00649	0.0341	TRUE	TRUE	33.66363509	34.07490097	32.42983745	25	FALSE	0	72 kDa type IV collagenase;PEX
NCBP1	Q09161	1.65	0.0109	0.0476	TRUE	TRUE	25.21627135	25.62889382	23.97840392	1268	TRUE	3	Nuclear cap-binding protein subunit 1
CPOX	P36551	1.73	0.00124	0.00985	TRUE	TRUE	24.69800274	25.13000855	23.40198531	1396	TRUE	2	Oxygen-dependent coproporphyrinogen-III oxidase, mitochondrial
LOX	P28300	1.74	5.44E-06	0.00011	TRUE	TRUE	28.20107668	28.63521474	26.89866251	567	FALSE	0	Protein-lysine 6-oxidase
COL5A1	P20908	1.77	0.0108	0.047	TRUE	TRUE	29.53019508	29.97270177	28.20267501	324	FALSE	0	Collagen alpha-1(V) chain
SCPEP1	Q9HB40	1.77	0.00691	0.0349	TRUE	TRUE	24.25353703	24.69575349	22.92688765	1518	TRUE	7	Retinoid-inducible serine carboxypeptidase
THUMPD1	Q9NXG2	1.78	0.00113	0.00917	TRUE	TRUE	25.04780343	25.4933791	23.71107642	1307	TRUE	2	THUMP domain-containing protein 1
COPA	P53621	1.79	3.41E-06	7.75E-05	TRUE	TRUE	28.26938608	28.71573086	26.93035175	549	FALSE	0	Coatomer subunit alpha;Xenin;Proxenin
PLEC	Q15149	1.81	0.000143	0.0017	TRUE	TRUE	31.21897347	31.67044169	29.8645688	136	FALSE	0	Plectin
ACBD3	Q9H3P7	1.82	0.00335	0.0213	TRUE	TRUE	24.14426176	24.59917992	22.77950728	1554	TRUE	7	Golgi resident protein GCP60
TP53BP1	Q12888	1.82	0.00663	0.0343	TRUE	TRUE	24.35347962	24.80916671	22.98641835	1490	TRUE	7	Tumor suppressor p53-binding protein 1
AK3	Q9UIJ7	1.83	0.00941	0.0427	TRUE	TRUE	25.51870522	25.97636232	24.14573391	1190	TRUE	1	GTP:AMP phosphotransferase AK3, mitochondrial
CBR3	O75828	1.84	0.00122	0.00977	TRUE	TRUE	25.59916727	26.06028765	24.21580611	1168	TRUE	2	Carbonyl reductase [NADPH] 3
MATN2	O00339	1.84	1.88E-05	0.00031	TRUE	TRUE	28.69809511	29.157875	27.31875543	465	FALSE	0	Matrilin-2
MEGF8	Q7Z7M0	1.84	0.00373	0.0229	TRUE	TRUE	26.52928841	26.98926525	25.14935788	936	TRUE	1	Multiple epidermal growth factor-like domains protein 8
HMGN5	P82970	1.86	0.00948	0.0429	TRUE	TRUE	25.6356665	26.09995775	24.24279276	1155	TRUE	1	High mobility group nucleosome-binding domain-containing protein 5
DKC1	O60832	1.9	0.00693	0.0349	TRUE	TRUE	24.90723102	25.38335689	23.4788534	1335	TRUE	4	H/ACA ribonucleoprotein complex subunit 4
NUDT21	O43809	1.9	0.0107	0.0469	TRUE	TRUE	24.66118495	25.13684095	23.23421692	1407	TRUE	5	Cleavage and polyadenylation specificity factor subunit 5
HEXIM1	O94992	1.91	0.00778	0.0373	TRUE	TRUE	26.67801846	27.15557555	25.24534718	901	TRUE	1	Protein HEXIM1
ENPP1	P22413	1.95	0.00189	0.0137	TRUE	TRUE	27.93279415	28.42020024	26.47057588	616	FALSE	0	Ectonucleotide pyrophosphatase/phosphodiesterase family member 1;Alkaline phosphodiesterase I;Nucleotide pyrophosphatase
PRKAR1A	P10644	2.01	3.43E-05	0.000516	TRUE	TRUE	24.83031205	25.33350691	23.3207275	1356	TRUE	3	cAMP-dependent protein kinase type I-alpha regulatory subunit;cAMP-dependent protein kinase type I-alpha regulatory subunit, N-terminally processed
DDX6	P26196	2.02	0.00701	0.0349	TRUE	TRUE	24.89130906	25.39642932	23.37594826	1339	TRUE	4	Probable ATP-dependent RNA helicase DDX6
SEMA3B	Q13214	2.05	0.00751	0.0365	TRUE	TRUE	25.13862682	25.65156265	23.59981934	1283	TRUE	4	Semaphorin-3B
LZTFL1	Q9NQ48	2.11	0.00983	0.044	TRUE	TRUE	24.19511158	24.72209403	22.61416424	1541	TRUE	6	Leucine zipper transcription factor-like protein 1
SRGN	P10124	2.13	4.42E-06	9.20E-05	TRUE	TRUE	29.60492494	30.13831669	28.00474967	313	FALSE	0	Serglycin
BIN1	O00499	2.15	0.00136	0.0106	TRUE	TRUE	24.39068391	24.92881602	22.7762876	1481	TRUE	5	Myc box-dependent-interacting protein 1
CGB1	P0DN87	2.16	0.000572	0.00541	TRUE	TRUE	33.03007605	33.57014594	31.40986639	40	FALSE	0	Choriogonadotropin subunit beta variant 1;Choriogonadotropin subunit beta variant 2
MATR3	P43243	2.16	0.00662	0.0343	TRUE	TRUE	26.18689758	26.72610735	24.56926826	1013	TRUE	1	Matrin-3
LTBP3	Q9NS15	2.18	6.48E-06	0.000129	TRUE	TRUE	27.43769609	27.98365102	25.7998313	730	FALSE	0	Latent-transforming growth factor beta-binding protein 3
POLR2E	P19388	2.2	1.33E-05	0.000239	TRUE	TRUE	24.0908754	24.64148897	22.4390347	1571	TRUE	6	DNA-directed RNA polymerases I, II, and III subunit RPABC1
PARP1	P09874	2.34	0.0112	0.0479	TRUE	TRUE	26.01209954	26.5969768	24.25746775	1052	FALSE	0	Poly [ADP-ribose] polymerase 1
SSC5D	A1L4H1	2.34	0.008	0.0379	TRUE	TRUE	29.35958167	29.94477546	27.60400029	354	FALSE	0	Soluble scavenger receptor cysteine-rich domain-containing protein SSC5D
C1R	P00736	2.35	0.00432	0.0255	TRUE	TRUE	25.90499037	26.49186596	24.1443636	1079	TRUE	4	Complement C1r subcomponent;Complement C1r subcomponent heavy chain;Complement C1r subcomponent light chain
GYS1	P13807	2.4	0.00216	0.015	TRUE	TRUE	24.91735671	25.51759573	23.11663968	1333	TRUE	5	Glycogen [starch] synthase, muscle
FN1	P02751	2.45	0.000316	0.00329	TRUE	TRUE	32.22697784	32.84043767	30.38659836	66	FALSE	0	Fibronectin;Anastellin;Ugl-Y1;Ugl-Y2;Ugl-Y3
IGFBP5	P24593	2.53	0.000245	0.00261	TRUE	TRUE	30.4778522	31.11151721	28.57685715	201	FALSE	0	Insulin-like growth factor-binding protein 5
AIMP2	Q13155	2.54	0.00431	0.0255	TRUE	TRUE	24.51502579	25.14946328	22.6117133	1442	TRUE	6	Aminoacyl tRNA synthase complex-interacting multifunctional protein 2
SRRM2	Q9UQ35	2.56	0.00358	0.0223	TRUE	TRUE	24.00851195	24.64812497	22.0896729	1587	TRUE	7	Serine/arginine repetitive matrix protein 2
RECQL	P46063	2.57	3.47E-07	1.33E-05	TRUE	TRUE	25.10436127	25.7460971	23.17915381	1294	TRUE	4	ATP-dependent DNA helicase Q1
CD3EAP	O15446	2.72	0.000964	0.00821	TRUE	TRUE	25.41277459	26.09206391	23.37490664	1216	TRUE	2	DNA-directed RNA polymerase I subunit RPA34
PTMS	P20962	2.76	0.000182	0.00204	TRUE	TRUE	28.15376105	28.84317861	26.08550838	571	FALSE	0	Parathymosin
OLFML2A	Q68BL7	2.77	1.02E-07	5.34E-06	TRUE	TRUE	25.66521912	26.35670254	23.59076884	1143	TRUE	3	Olfactomedin-like protein 2A
PPP3R1	P63098	2.84	1.33E-05	0.000239	TRUE	TRUE	24.29625917	25.00527139	22.16922251	1509	TRUE	3	Calcineurin subunit B type 1
FAHD1	Q6P587	3.1	3.83E-06	8.29E-05	TRUE	TRUE	25.80345856	26.57882886	23.47734769	1101	TRUE	3	Acylpyruvase FAHD1, mitochondrial
MANBA	O00462	3.14	1.75E-05	0.000296	TRUE	TRUE	27.71641617	28.50081735	25.36321265	670	FALSE	0	Beta-mannosidase
DBN1	Q16643	3.2	0.000138	0.00167	TRUE	TRUE	26.10910778	26.90979773	23.70703794	1029	TRUE	2	Drebrin
CHD4	Q14839	3.22	1.08E-09	4.33E-07	TRUE	TRUE	25.05138844	25.85637674	22.63642354	1306	TRUE	3	Chromodomain-helicase-DNA-binding protein 4
PGF	P49763	3.29	0.000759	0.00673	TRUE	TRUE	25.79340329	26.61502041	23.32855195	1111	TRUE	5	Placenta growth factor
LPP	Q93052	3.41	1.71E-07	7.59E-06	TRUE	TRUE	25.72688202	26.5798922	23.16785149	1132	TRUE	3	Lipoma-preferred partner
TNFRSF11B	O00300	3.43	0.00173	0.013	TRUE	TRUE	28.05489457	28.91323362	25.47987741	588	FALSE	0	Tumor necrosis factor receptor superfamily member 11B
NUMA1	Q14980	3.53	0.000733	0.00653	TRUE	TRUE	25.92652167	26.80962294	23.27721785	1074	TRUE	3	Nuclear mitotic apparatus protein 1
HSPG2	P98160	3.63	5.49E-05	0.000784	TRUE	TRUE	26.34652303	27.25292729	23.62731023	971	TRUE	3	Basement membrane-specific heparan sulfate proteoglycan core protein;Endorepellin;LG3 peptide
SQSTM1	Q13501	4.08	0.0107	0.0469	TRUE	TRUE	25.84066232	26.86070795	22.78052543	1088	TRUE	5	Sequestosome-1
PROS1	P07225	4.15	1.42E-06	3.71E-05	TRUE	TRUE	26.03312496	27.06938502	22.9243448	1041	TRUE	3	Vitamin K-dependent protein S
DDX1	Q92499	4.17	8.74E-07	2.61E-05	TRUE	TRUE	26.02908358	27.07145205	22.90197818	1042	TRUE	3	ATP-dependent RNA helicase DDX1
C3	P01024	4.24	0.00259	0.0174	TRUE	TRUE	28.28212728	29.34183715	25.10299769	547	FALSE	0	Complement C3;Complement C3 beta chain;C3-beta-c;Complement C3 alpha chain;C3a anaphylatoxin;Acylation stimulating protein;Complement C3b alpha chain;Complement C3c alpha chain fragment 1;Complement C3dg fragment;Complement C3g fragment;Complement C3d fragment;Complement C3f fragment;Complement C3c alpha chain fragment 2
ENPP2	Q13822	5.18	1.81E-05	0.000304	TRUE	TRUE	28.46883355	29.76348829	24.58486934	508	FALSE	0	Ectonucleotide pyrophosphatase/phosphodiesterase family member 2
