# Supplementary material for: ADAM10 Knockout from Human Glioblastoma and Colon Cancer Cells Modulates Diverse Signalling Networks and Inhibits Tumour Growth In Vivo
Source: Int J Mol Sci. 2025 Nov 3;26(21):10684. doi: 10.3390/ijms262110684 (PMC12608950; doi:10.3390/ijms262110684)
Supplement: Supplementary file 1 [file ijms-26-10684-s001.zip › Table S2 secretome AD10 inhibitor treated.csv]

Gene Name	Protein IDs	U251_WT_G125_vs_U251_WT_DMSO_log2 fold change	U251_WT_G125_vs_U251_WT_DMSO_p.val	U251_WT_G125_vs_U251_WT_DMSO_p.adj	significant	U251_WT_G125_vs_U251_WT_DMSO_significant	mean_abundance	mean_U251_WT_G125	mean_U251_WT_DMSO	rank	imputed	num_NAs	Protein.names
DSG2	Q14126	-4.27	9.01E-07	0.00156	TRUE	TRUE	30.67416192	28.53674034	32.81158351	400	FALSE	0	Desmoglein-2
QSOX2	Q6ZRP7	-3.85	1.65E-05	0.0065	TRUE	TRUE	28.83609345	26.91184369	30.76034322	755	FALSE	0	Sulfhydryl oxidase 2
ELAC2	Q9BQ52	-3.64	0.000724	0.0425	TRUE	TRUE	25.32324738	23.50106194	27.14543282	1568	TRUE	3	Zinc phosphodiesterase ELAC protein 2
PTRHD1	Q6GMV3	-3.46	0.000335	0.0275	TRUE	TRUE	25.21948633	23.4882508	26.95072186	1589	TRUE	3	Putative peptidyl-tRNA hydrolase PTRHD1
CDH11	P55287	-3.26	1.08E-05	0.00622	TRUE	TRUE	30.39972176	28.77163876	32.02780476	443	FALSE	0	Cadherin-11
MCAM	P43121	-3.26	5.36E-05	0.00977	TRUE	TRUE	30.72905925	29.0982609	32.3598576	389	FALSE	0	Cell surface glycoprotein MUC18
SEMA7A	O75326	-2.47	5.43E-05	0.00977	TRUE	TRUE	31.72433914	30.48907831	32.95959998	254	FALSE	0	Semaphorin-7A
CADM1	Q9BY67	-2.45	0.000245	0.0235	TRUE	TRUE	30.32584193	29.09986616	31.5518177	463	FALSE	0	Cell adhesion molecule 1
PRNP	P04156	-2.43	0.000125	0.0154	TRUE	TRUE	29.8574834	28.64064932	31.07431749	537	FALSE	0	Major prion protein
TYRO3	Q06418	-2.35	7.87E-06	0.00622	TRUE	TRUE	25.55986419	24.38413403	26.73559435	1512	TRUE	3	Tyrosine-protein kinase receptor TYRO3
FAT2	Q9NYQ8	-2.3	0.000109	0.0146	TRUE	TRUE	32.03697915	30.8869332	33.1870251	217	FALSE	0	Protocadherin Fat 2
SGCE	O43556	-2.25	6.22E-05	0.00977	TRUE	TRUE	25.33604287	24.21019424	26.46189149	1566	TRUE	3	Epsilon-sarcoglycan
PTPRZ1	P23471	-2.14	2.12E-05	0.0065	TRUE	TRUE	30.1111882	29.0401743	31.18220209	503	FALSE	0	Receptor-type tyrosine-protein phosphatase zeta
SDC2	P34741	-2.03	0.00019	0.0193	TRUE	TRUE	26.91036913	25.8939013	27.92683696	1181	FALSE	0	Syndecan-2
EFNB2	P52799	-1.78	6.14E-05	0.00977	TRUE	TRUE	29.64795347	28.75983029	30.53607666	575	FALSE	0	Ephrin-B2
LMAN2	Q12907	-1.75	2.26E-05	0.0065	TRUE	TRUE	33.99985876	33.12625393	34.87346358	79	FALSE	0	Vesicular integral-membrane protein VIP36
PCDH7	O60245	-1.75	0.000388	0.0291	TRUE	TRUE	29.12724541	28.25289697	30.00159384	684	FALSE	0	Protocadherin-7
RAB14	P61106	-1.74	0.000888	0.0488	TRUE	TRUE	24.67674596	23.80743114	25.54606077	1687	TRUE	4	Ras-related protein Rab-14
SHISA5	Q8N114	-1.61	0.00011	0.0146	TRUE	TRUE	31.06667386	30.26025007	31.87309766	350	FALSE	0	Protein shisa-5
ALCAM	Q13740	-1.49	0.000386	0.0291	TRUE	TRUE	33.39429662	32.64892071	34.13967254	104	FALSE	0	CD166 antigen
PTPRK	Q15262	-1.47	5.88E-05	0.00977	TRUE	TRUE	32.271339	31.53882556	33.00385245	191	FALSE	0	Receptor-type tyrosine-protein phosphatase kappa
SORT1	Q99523	-1.42	0.000603	0.0386	TRUE	TRUE	30.66107612	29.94998777	31.37216446	405	FALSE	0	Sortilin
JAG1	P78504	-1.25	0.00046	0.0331	TRUE	TRUE	31.54782678	30.9210639	32.17458966	279	FALSE	0	Protein jagged-1
APP	P05067	-1.19	0.000293	0.0253	TRUE	TRUE	34.77599865	34.17945861	35.37253869	51	FALSE	0	Amyloid beta A4 protein;N-APP;Soluble APP-alpha;Soluble APP-beta;C99;Beta-amyloid protein 42;Beta-amyloid protein 40;C83;P3(42);P3(40);C80;Gamma-secretase C-terminal fragment 59;Gamma-secretase C-terminal fragment 57;Gamma-secretase C-terminal fragment 50;C31
ITGB4	P16144	-1.19	0.000711	0.0425	TRUE	TRUE	28.28113753	27.684524	28.87775106	891	FALSE	0	Integrin beta-4
ULBP2	Q9BZM5	-1.16	0.000142	0.0154	TRUE	TRUE	31.34517028	30.76630031	31.92404025	305	FALSE	0	NKG2D ligand 2;Retinoic acid early transcript 1L protein;Retinoic acid early transcript 1G protein
NOTCH2	Q04721	-1.01	0.000536	0.0356	TRUE	TRUE	29.63767172	29.13334827	30.14199516	578	FALSE	0	Neurogenic locus notch homolog protein 2;Notch 2 extracellular truncation;Notch 2 intracellular domain
LAP3	P28838	1.09	0.000491	0.0339	TRUE	TRUE	30.32336849	30.87060245	29.77613454	464	FALSE	0	Cytosol aminopeptidase
RBMX	P38159	1.36	0.000739	0.0425	TRUE	TRUE	29.64395809	30.32507505	28.96284114	577	FALSE	0	RNA-binding motif protein, X chromosome;RNA-binding motif protein, X chromosome, N-terminally processed
MDK	P21741	3.19	0.000279	0.0253	TRUE	TRUE	25.78613419	27.3818038	24.19046457	1454	TRUE	1	Midkine
MIA3	Q5JRA6	5.64	0.000138	0.0154	TRUE	TRUE	27.13291993	29.95389265	24.3119472	1131	TRUE	3	Melanoma inhibitory activity protein 3
