# Supplementary material for: ADAM10 Knockout from Human Glioblastoma and Colon Cancer Cells Modulates Diverse Signalling Networks and Inhibits Tumour Growth In Vivo
Source: Int J Mol Sci. 2025 Nov 3;26(21):10684. doi: 10.3390/ijms262110684 (PMC12608950; doi:10.3390/ijms262110684)
Supplement: Supplementary file 1 [file ijms-26-10684-s001.zip › Table S3 peptides from key proteins, GI treatment.xlsx]

## Sheet: Table S3 peptides from key prot
Peptide	Start position	End position	Gene names
FQEFSPNLWGLEFQK	114	128	EFNB2
ENTPLLNCAKPDQDIK	94	109	EFNB2
VYMVDKDQADR	78	88	EFNB2
FLPGQGLVLYPQIGDKLDIICPK	42	64	EFNB2
FLPGQGLVLYPQIGDK	42	57	EFNB2
KENTPLLNCAKPDQDIK	93	109	EFNB2
TADSVFCPHYEK	295	306	EFNB2
TVGQYEYYK	69	77	EFNB2
NKDYYIISTSNGSLEGLDNQEGGVCQTR	129	156	EFNB2
EMMSPGLTTEHICSELR	968	984	JAG1
VTCDDYYYGFGCNK	185	198	JAG1
VTAGGPCSFGSGSTPVIGGNTFNLK	86	110	JAG1
IVLPFSFAWPR	120	130	JAG1
CMCPGGWEGTTCNIAR	729	744	JAG1
TCMEGWMGPECNR	219	231	JAG1
CQYGWQGLYCDK	253	264	JAG1
CQEVSGRPCITMGSVIPDGAKWDDDCNTCQCLNGR	855	889	JAG1
GHSECPSGQSCIPILDDQCFVHPCTGVGECR	907	937	JAG1
WDDDCNTCQCLNGR	876	889	JAG1
TCQLDANECEAKPCVNAK	408	425	JAG1
YISSNVCGPHGK	593	604	JAG1
CQEVSGRPCITMGSVIPDGAK	855	875	JAG1
DLVNDFYCDCK	684	694	JAG1
QNTGVAHFEYQIR	172	184	JAG1
ASHSGMINPSR	155	165	JAG1
IIDLVSKR	1035	1042	JAG1
CVCPPQWTGK	398	407	JAG1
DECDTYFK	69	76	JAG1
VTCDDYYYGFGCNKFCRPR	185	203	JAG1
VCLKEYQSR	77	85	JAG1
HGSCKLPGDCR	242	252	JAG1
CTRDECDTYFK	66	76	JAG1
IIDLVSK	1035	1041	JAG1
ASDYFCK	544	550	JAG1
CICPPGYAGDHCER	473	486	JAG1
VWCGPRPCLLHK	895	906	JAG1
ASHSGMINPSRQWQTLK	155	171	JAG1
CECAPGFAGPDCR	806	818	JAG1;JAG2
VFLEIDNR	1623	1630	NOTCH2
ESPNFESYTCLCAPGWQGQR	850	869	NOTCH2
NCQTLVNLCSR	1059	1069	NOTCH2
ALGTLLHTNLR	1568	1578	NOTCH2
IGGFTCLCMPGFK	475	487	NOTCH2
DSQGELMVYPYYGEK	1582	1596	NOTCH2
SLPGEQEQEVAGSKVFLEIDNR	1609	1630	NOTCH2
QTGDFTFECNCLPGFEGSTCER	238	259	NOTCH2
NCQTVLAPCSPNPCENAAVCK	829	849	NOTCH2
SLPGEQEQEVAGSK	1609	1622	NOTCH2
CSCPLGYTGK	1049	1058	NOTCH2
YSCVCSPGFTGQR	666	678	NOTCH2
QPPYYSCQCAPPFSGSR	1394	1410	NOTCH2
KAESQCLCPSGWAGAYCDVPNVSCDIAASR	1082	1111	NOTCH2
DTYECTCQVGFTGK	127	140	NOTCH2;NOTCH2NL
CPEGFLGEYCQHRDPCEK	53	70	NOTCH2;NOTCH2NL
ILDVNDNIPVVENK	262	275	DSG2
QESTSVLLQQSEK	549	561	DSG2
SEIQFLISDNQGFSCPEK	566	583	DSG2
GQIIGNFQAFDEDTGLPAHAR	407	427	DSG2
VLEGMVEENQVNVEVTR	276	292	DSG2
VLDINDNEPVFTQDVFVGSVEELSAAHTLVMK	149	180	DSG2
LPDFESR	452	458	DSG2
IVAISEDYPR	469	478	DSG2
IHSDLAEER	73	81	DSG2
LEDRDNWISVDSVTSEIK	431	448	DSG2
GNNVEKPLELR	136	146	DSG2
YVKLEDRDNWISVDSVTSEIK	428	448	DSG2
AWITAPVALR	50	59	DSG2
ILDVNDNIPVVENKVLEGMVEENQVNVEVTR	262	292	DSG2
AWITAPVALREGEDLSK	50	66	DSG2
SSVISIYVSESMDR	390	403	DSG2
GITEPPFGIFVFNK	93	106	DSG2
NLDFSVIVANK	347	357	DSG2
SSKGQIIGNFQAFDEDTGLPAHAR	404	427	DSG2
QVLTLTVCECLHGSGCR	584	600	DSG2
EVDYEEMKNLDFSVIVANK	339	357	DSG2
LFHTLTVEASTHPDALVGTGFEDDPQAVLQTMR	435	467	QSOX2
TPDQAILWLWK	496	506	QSOX2
EVILDLIPYESIVVTR	225	240	QSOX2
LYTVDLESGLHYLLR	322	336	QSOX2
LDPIQPSDVLSLLDNR	191	206	QSOX2
ISGIFLTNHIK	404	414	QSOX2
ALAGDVRDWASAIR	103	116	QSOX2
GLASWDEGHVLTFLK	545	559	QSOX2
ALDGDKAFLEK	241	251	QSOX2
VAALDCMEEKNQAVCHDYDIHFYPTFR	117	143	QSOX2
AFFSSYLK	280	287	QSOX2
NQAVCHDYDIHFYPTFR	127	143	QSOX2
ECGEHFEEMAK	478	488	QSOX2
VAALDCMEEK	117	126	QSOX2
SLPLPEKPHKEENSEIVVWR	296	315	QSOX2
YVHTFFGCK	469	477	QSOX2
LAGHLSEDPRFPK	515	527	QSOX2
