# Supplementary material for: ADAM10 Knockout from Human Glioblastoma and Colon Cancer Cells Modulates Diverse Signalling Networks and Inhibits Tumour Growth In Vivo
Source: Int J Mol Sci. 2025 Nov 3;26(21):10684. doi: 10.3390/ijms262110684 (PMC12608950; doi:10.3390/ijms262110684)
Supplement: Supplementary file 1 [file ijms-26-10684-s001.zip › Table S4 U251 AD10 KO cell lysates, significant changes.csv]

Gene Name	Protein IDs	KO_vs_WT_log2 fold change	KO_vs_WT_p.val	KO_vs_WT_p.adj	significant	KO_vs_WT_significant	mean_abundance	mean_KO	mean_WT	rank	imputed	num_NAs	Protein.names
DHRS2	Q13268	-4.67	1.46E-08	1.20E-05	TRUE	TRUE	25.7672288	24.60043125	29.26762145	2511	TRUE	8	Dehydrogenase/reductase SDR family member 2, mitochondrial
IFITM1	P13164	-3.76	1.79E-09	2.95E-06	TRUE	TRUE	25.38586027	24.44652145	28.20387673	2770	TRUE	9	Interferon-induced transmembrane protein 1
RHOC	P08134	-3.7	0.00381	0.0485	TRUE	TRUE	26.15143639	25.22593218	28.92794903	2243	TRUE	7	Rho-related GTP-binding protein RhoC
SEPTIN6	Q14141	-3.39	2.90E-06	0.000434	TRUE	TRUE	24.99553797	24.14755304	27.53949274	3008	TRUE	9	Septin-6
SULT1A1	P50225	-3.23	2.28E-07	6.64E-05	TRUE	TRUE	24.89902935	24.09276207	27.31783122	3053	TRUE	8	Sulfotransferase 1A1
CBSL	P0DN79	-3.17	7.95E-07	0.000154	TRUE	TRUE	24.90616369	24.11389398	27.28297283	3044	TRUE	9	Cystathionine beta-synthase-like protein
SCUBE3	Q8IX30	-3.1	1.10E-07	4.53E-05	TRUE	TRUE	24.81623627	24.04009917	27.14464757	3100	TRUE	9	Signal peptide, CUB and EGF-like domain-containing protein 3
MACROD1	Q9BQ69	-2.93	0.00219	0.0352	TRUE	TRUE	25.79611263	25.06471093	27.99031773	2488	TRUE	6	ADP-ribose glycohydrolase MACROD1
FABP7	O15540	-2.79	1.98E-05	0.00167	TRUE	TRUE	25.16485766	24.46713973	27.25801144	2895	TRUE	7	Fatty acid-binding protein, brain
PDCD4	Q53EL6	-2.56	0.000897	0.0213	TRUE	TRUE	25.38697591	24.74699328	27.3069238	2768	TRUE	4	Programmed cell death protein 4
PTGFRN	Q9P2B2	-2.28	0.000338	0.0111	TRUE	TRUE	24.89718894	24.32762678	26.60587543	3054	TRUE	7	Prostaglandin F2 receptor negative regulator
FMNL3	Q8IVF7	-2.22	0.00291	0.0426	TRUE	TRUE	24.54405454	23.98949631	26.20772923	3222	TRUE	10	Formin-like protein 3
TRIM2	Q9C040	-2.2	2.82E-07	6.64E-05	TRUE	TRUE	25.20763544	24.65819274	26.85596356	2875	TRUE	5	Tripartite motif-containing protein 2
CYP27A1	Q02318	-2.06	2.01E-05	0.00167	TRUE	TRUE	25.44624806	24.93075005	26.99274209	2727	TRUE	2	Sterol 26-hydroxylase, mitochondrial
GAA	P10253	-2.04	2.68E-05	0.00215	TRUE	TRUE	24.81032569	24.29985718	26.34173123	3105	TRUE	8	Lysosomal alpha-glucosidase
PSPH	P78330	-1.98	0.00014	0.0065	TRUE	TRUE	26.23838774	25.74358609	27.7227927	2178	FALSE	0	Phosphoserine phosphatase
CPVL	Q9H3G5	-1.96	4.00E-04	0.0124	TRUE	TRUE	25.02641315	24.53739157	26.49347788	2983	TRUE	6	Probable serine carboxypeptidase CPVL
NDUFAF7	Q7L592	-1.95	0.00185	0.0321	TRUE	TRUE	25.22984499	24.74161275	26.69454171	2860	TRUE	5	Protein arginine methyltransferase NDUFAF7, mitochondrial
GLUL	P15104	-1.91	3.51E-06	0.000463	TRUE	TRUE	26.60339171	26.12480606	28.03914866	1918	FALSE	0	Glutamine synthetase
CA9	Q16790	-1.9	1.69E-06	0.000279	TRUE	TRUE	26.12604071	25.65228117	27.54731932	2260	FALSE	0	Carbonic anhydrase 9
CKB	P12277	-1.87	0.00105	0.0232	TRUE	TRUE	29.717152	29.24846525	31.12321228	350	FALSE	0	Creatine kinase B-type
PHGDH	O43175	-1.86	2.57E-07	6.64E-05	TRUE	TRUE	31.14483161	30.68011656	32.53897676	109	FALSE	0	D-3-phosphoglycerate dehydrogenase
ITM2B	Q9Y287	-1.85	0.000999	0.023	TRUE	TRUE	25.12877565	24.6653367	26.51909251	2924	TRUE	3	Integral membrane protein 2B
ALDH1L2	Q3SY69	-1.84	1.44E-06	0.00025	TRUE	TRUE	24.55159957	24.09132963	25.9324094	3217	TRUE	9	Mitochondrial 10-formyltetrahydrofolate dehydrogenase
GPT2	Q8TD30	-1.82	5.21E-05	0.00313	TRUE	TRUE	24.73323572	24.27891485	26.09619831	3135	TRUE	9	Alanine aminotransferase 2
NAT14	Q8WUY8	-1.82	0.00385	0.0485	TRUE	TRUE	24.71220543	24.25837631	26.07369278	3147	TRUE	7	N-acetyltransferase 14
PCK2	Q16822	-1.78	0.000471	0.0139	TRUE	TRUE	24.85244476	24.40757229	26.18706218	3079	TRUE	5	Phosphoenolpyruvate carboxykinase [GTP], mitochondrial
DCLK1	O15075	-1.77	1.18E-05	0.00116	TRUE	TRUE	24.71723046	24.27404859	26.04677607	3142	TRUE	7	Serine/threonine-protein kinase DCLK1
CRAT	P43155	-1.76	0.000639	0.0168	TRUE	TRUE	24.63742513	24.19755278	25.95704217	3183	TRUE	8	Carnitine O-acetyltransferase
AP1S1	P61966	-1.74	5.94E-06	0.000699	TRUE	TRUE	24.62909815	24.19371124	25.93525889	3188	TRUE	9	AP-1 complex subunit sigma-1A
PDK3	Q15120	-1.74	0.0016	0.0302	TRUE	TRUE	24.70305259	24.26854715	26.0065689	3155	TRUE	10	[Pyruvate dehydrogenase (acetyl-transferring)] kinase isozyme 3, mitochondrial
DPYD	Q12882	-1.73	0.000315	0.0107	TRUE	TRUE	24.69274569	24.26001465	25.99093882	3161	TRUE	7	Dihydropyrimidine dehydrogenase [NADP(+)]
SLC1A3	P43003	-1.69	0.000113	0.00554	TRUE	TRUE	27.45617244	27.03437407	28.72156752	1332	FALSE	0	Excitatory amino acid transporter 1
NNMT	P40261	-1.66	2.76E-07	6.64E-05	TRUE	TRUE	28.92149614	28.50575523	30.16871887	592	FALSE	0	Nicotinamide N-methyltransferase
SLC7A5	Q01650	-1.66	0.000477	0.0139	TRUE	TRUE	25.45298317	25.0377915	26.69855815	2716	TRUE	4	Large neutral amino acids transporter small subunit 1
SV2A	Q7L0J3	-1.63	0.00236	0.037	TRUE	TRUE	24.40959794	24.00177689	25.63306111	3254	TRUE	6	Synaptic vesicle glycoprotein 2A
ADA	P00813	-1.59	0.00201	0.0335	TRUE	TRUE	24.61087334	24.21302292	25.80442457	3198	TRUE	9	Adenosine deaminase
LRRC1	Q9BTT6	-1.55	0.000517	0.0146	TRUE	TRUE	24.29204965	23.90432552	25.45522203	3270	TRUE	7	Leucine-rich repeat-containing protein 1
SNX18	Q96RF0	-1.52	0.00179	0.0316	TRUE	TRUE	26.45105299	26.07203776	27.58809865	2024	TRUE	1	Sorting nexin-18
NUP210	Q8TEM1	-1.51	0.00276	0.0406	TRUE	TRUE	25.91272818	25.53559079	27.04414035	2404	TRUE	1	Nuclear pore membrane glycoprotein 210
KCTD12	Q96CX2	-1.5	0.000307	0.0105	TRUE	TRUE	25.29212758	24.91651458	26.41896656	2820	TRUE	3	BTB/POZ domain-containing protein KCTD12
IGF2BP3	O00425	-1.46	0.0023	0.0364	TRUE	TRUE	24.54061696	24.17629021	25.63359724	3223	TRUE	8	Insulin-like growth factor 2 mRNA-binding protein 3
CADM1	Q9BY67	-1.45	0.00351	0.0476	TRUE	TRUE	24.62975278	24.26778086	25.71566853	3187	TRUE	9	Cell adhesion molecule 1
PSAT1	Q9Y617	-1.4	0.000119	0.00566	TRUE	TRUE	28.74551301	28.39472632	29.79787308	663	FALSE	0	Phosphoserine aminotransferase
BCS1L	Q9Y276	-1.39	0.000743	0.0181	TRUE	TRUE	25.67309741	25.32470522	26.71827398	2591	TRUE	2	Mitochondrial chaperone BCS1
CAPS	Q13938	-1.36	0.00395	0.0491	TRUE	TRUE	28.43027656	28.09034475	29.450072	777	FALSE	0	Calcyphosin
NES	P48681	-1.36	0.00102	0.0232	TRUE	TRUE	29.11965077	28.78060377	30.13679177	527	FALSE	0	Nestin
FN3K	Q9H479	-1.33	0.00263	0.0393	TRUE	TRUE	24.38296569	24.05087699	25.37923177	3258	TRUE	8	Fructosamine-3-kinase
C8orf82	Q6P1X6	-1.3	0.00393	0.0491	TRUE	TRUE	24.95818968	24.63377394	25.9314369	3019	TRUE	3	UPF0598 protein C8orf82
H1-10	Q92522	-1.29	0.000697	0.0173	TRUE	TRUE	25.72974837	25.40804936	26.69484539	2543	FALSE	0	Histone H1.10
HIBADH	P31937	-1.29	0.000272	0.0101	TRUE	TRUE	25.57968493	25.25778486	26.54538514	2648	TRUE	2	3-hydroxyisobutyrate dehydrogenase, mitochondrial
APOBEC3C	Q9NRW3	-1.28	0.000694	0.0173	TRUE	TRUE	26.46378585	26.14462543	27.42126712	2012	FALSE	0	DNA dC->dU-editing enzyme APOBEC-3C
UTRN	P46939	-1.26	0.000492	0.0141	TRUE	TRUE	25.6935898	25.37755012	26.64170884	2573	TRUE	2	Utrophin
AARS1	P49588	-1.23	3.30E-06	0.000463	TRUE	TRUE	29.52378764	29.21581033	30.44771956	392	FALSE	0	Alanine--tRNA ligase, cytoplasmic
PYCR1	P32322	-1.18	0.000163	0.00735	TRUE	TRUE	27.64081623	27.34596334	28.52537488	1204	FALSE	0	Pyrroline-5-carboxylate reductase 1, mitochondrial
CD9	P21926	-1.16	0.00209	0.0341	TRUE	TRUE	27.92388907	27.63271005	28.79742611	1043	FALSE	0	CD9 antigen
PTK7	Q13308	-1.16	0.00198	0.0335	TRUE	TRUE	26.24932602	25.95850007	27.12180388	2166	TRUE	2	Inactive tyrosine-protein kinase 7
DPP7	Q9UHL4	-1.15	3.76E-05	0.00283	TRUE	TRUE	24.77498764	24.4862561	25.64118226	3120	TRUE	1	Dipeptidyl peptidase 2
ECH1	Q13011	-1.14	0.000634	0.0168	TRUE	TRUE	28.07367303	27.78802251	28.93062459	957	FALSE	0	Delta(3,5)-Delta(2,4)-dienoyl-CoA isomerase, mitochondrial
RALGAPB	Q86X10	-1.14	0.00252	0.0384	TRUE	TRUE	24.41217118	24.12634723	25.26964302	3253	TRUE	10	Ral GTPase-activating protein subunit beta
EPHX1	P07099	-1.11	0.00122	0.0249	TRUE	TRUE	30.21037014	29.933879	31.03984354	245	FALSE	0	Epoxide hydrolase 1
ITGB4	P16144	-1.11	0.000997	0.023	TRUE	TRUE	26.73805544	26.46126474	27.56842754	1832	FALSE	0	Integrin beta-4
MPI	P34949	-1.04	0.000189	0.00807	TRUE	TRUE	27.39645038	27.13740242	28.17359425	1372	FALSE	0	Mannose-6-phosphate isomerase
UBXN6	Q9BZV1	-1.04	0.00162	0.0302	TRUE	TRUE	25.4426022	25.18347747	26.2199764	2730	TRUE	2	UBX domain-containing protein 6
SLC3A2	P08195	-1.02	5.07E-06	0.000619	TRUE	TRUE	28.65776212	28.40231327	29.42410866	689	FALSE	0	4F2 cell-surface antigen heavy chain
SCLY	Q96I15	-1.01	0.000632	0.0168	TRUE	TRUE	25.12692925	24.8737412	25.8864934	2927	TRUE	2	Selenocysteine lyase
CAST	P20810	-1	1.19E-05	0.00116	TRUE	TRUE	28.95131045	28.7000821	29.70499547	581	FALSE	0	Calpastatin
LSG1	Q9H089	1	0.00386	0.0485	TRUE	TRUE	26.63244737	26.8831185	25.88043396	1890	FALSE	0	Large subunit GTPase 1 homolog
CD276	Q5ZPR3	1.03	0.00238	0.037	TRUE	TRUE	25.51573708	25.77276873	24.74464215	2678	TRUE	2	CD276 antigen
ESF1	Q9H501	1.04	0.000319	0.0107	TRUE	TRUE	25.75724235	26.01717458	24.97744567	2522	FALSE	0	ESF1 homolog
CD3EAP	O15446	1.07	5.91E-05	0.00342	TRUE	TRUE	27.74044406	28.00691963	26.94101735	1153	FALSE	0	DNA-directed RNA polymerase I subunit RPA34
WRAP53	Q9BUR4	1.13	3.82E-05	0.00283	TRUE	TRUE	25.83969919	26.12105751	24.99562422	2459	FALSE	0	Telomerase Cajal body protein 1
C9orf78	Q9NZ63	1.19	0.00235	0.037	TRUE	TRUE	25.37539767	25.67337304	24.48147155	2775	TRUE	3	Telomere length and silencing protein 1 homolog
RAB32	Q13637	1.21	0.000358	0.0116	TRUE	TRUE	26.120535	26.42292634	25.21336099	2264	FALSE	0	Ras-related protein Rab-32
RB1	P06400	1.22	0.000469	0.0139	TRUE	TRUE	26.37788379	26.68343824	25.46122046	2075	FALSE	0	Retinoblastoma-associated protein
SQSTM1	Q13501	1.24	0.000254	0.00961	TRUE	TRUE	28.18285948	28.49192674	27.25565771	895	FALSE	0	Sequestosome-1
TWF1	Q12792	1.25	0.000298	0.0104	TRUE	TRUE	28.6892348	29.00063844	27.75502389	678	FALSE	0	Twinfilin-1
SRPK1	Q96SB4	1.26	0.00165	0.0304	TRUE	TRUE	25.39613835	25.7099841	24.45460111	2764	TRUE	1	SRSF protein kinase 1
TXNDC9	O14530	1.26	4.68E-05	0.00296	TRUE	TRUE	25.87950575	26.19366867	24.93701698	2428	TRUE	1	Thioredoxin domain-containing protein 9
CDC123	O75794	1.27	0.00359	0.0476	TRUE	TRUE	25.60242725	25.92045889	24.64833234	2633	TRUE	2	Cell division cycle protein 123 homolog
TUBB6	Q9BUF5	1.3	9.11E-06	0.000968	TRUE	TRUE	30.23615659	30.56120823	29.26100169	238	FALSE	0	Tubulin beta-6 chain
CDK1	P06493	1.32	0.000187	0.00807	TRUE	TRUE	29.66016838	29.989999	28.67067651	355	FALSE	0	Cyclin-dependent kinase 1
TUBB3	Q13509	1.32	8.73E-05	0.00457	TRUE	TRUE	29.29010359	29.62017317	28.29989485	464	FALSE	0	Tubulin beta-3 chain
SPC25	Q9HBM1	1.33	0.00293	0.0426	TRUE	TRUE	24.84267944	25.17621228	23.84208091	3084	TRUE	6	Kinetochore protein Spc25
CDK2	P24941	1.35	0.000235	0.0091	TRUE	TRUE	26.20104388	26.5385398	25.18855613	2207	FALSE	0	Cyclin-dependent kinase 2
USP11	P51784	1.36	4.09E-05	0.00287	TRUE	TRUE	25.72449255	26.06502965	24.70288126	2547	FALSE	0	Ubiquitin carboxyl-terminal hydrolase 11
TRIM26	Q12899	1.4	0.000122	0.00575	TRUE	TRUE	25.80411506	26.15451184	24.75292474	2480	FALSE	0	Tripartite motif-containing protein 26
LARP4	Q71RC2	1.41	0.00225	0.0357	TRUE	TRUE	25.06641507	25.419609	24.00683328	2963	TRUE	1	La-related protein 4
RBM27	Q9P2N5	1.45	0.00115	0.0241	TRUE	TRUE	25.47605409	25.83905133	24.38706236	2701	TRUE	1	RNA-binding protein 27
WDHD1	O75717	1.45	0.000879	0.021	TRUE	TRUE	25.11557802	25.47926129	24.02452822	2936	TRUE	4	WD repeat and HMG-box DNA-binding protein 1
CLGN	O14967	1.46	0.00271	0.0401	TRUE	TRUE	27.41690869	27.78279868	26.31923874	1357	FALSE	0	Calmegin
TFRC	P02786	1.47	5.09E-05	0.0031	TRUE	TRUE	30.38463607	30.7520834	29.28229407	213	FALSE	0	Transferrin receptor protein 1
SLC2A1	P11166	1.49	0.000196	0.00808	TRUE	TRUE	28.74302888	29.11433588	27.62910787	664	FALSE	0	Solute carrier family 2, facilitated glucose transporter member 1
FSTL1	Q12841	1.5	0.00297	0.0429	TRUE	TRUE	24.71645145	25.0925123	23.58826888	3144	TRUE	6	Follistatin-related protein 1
LIMD1	Q9UGP4	1.5	0.00292	0.0426	TRUE	TRUE	24.99110076	25.36591513	23.86665766	3009	TRUE	4	LIM domain-containing protein 1
DHX8	Q14562	1.51	0.00372	0.0484	TRUE	TRUE	25.21265252	25.59115473	24.07714587	2871	TRUE	3	ATP-dependent RNA helicase DHX8
ANAPC7	Q9UJX3	1.52	0.00182	0.0319	TRUE	TRUE	26.02583926	26.40482378	24.88888568	2333	TRUE	1	Anaphase-promoting complex subunit 7
OGFOD1	Q8N543	1.52	5.90E-05	0.00342	TRUE	TRUE	26.29680096	26.6775326	25.15460605	2134	FALSE	0	Prolyl 3-hydroxylase OGFOD1
RNASEH2B	Q5TBB1	1.55	0.00242	0.0372	TRUE	TRUE	25.9431317	26.33116716	24.77902533	2380	TRUE	2	Ribonuclease H2 subunit B
KIF4A	O95239	1.56	0.00359	0.0476	TRUE	TRUE	25.91619332	26.30606006	24.7465931	2402	TRUE	1	Chromosome-associated kinesin KIF4A
CHAF1A	Q13111	1.57	0.000669	0.0172	TRUE	TRUE	25.67641801	26.06907247	24.4984546	2584	TRUE	3	Chromatin assembly factor 1 subunit A
IPO8	O15397	1.65	6.22E-06	0.000707	TRUE	TRUE	24.5606654	24.97389806	23.3209674	3213	TRUE	2	Importin-8
TOP2A	P11388	1.69	1.86E-06	0.000292	TRUE	TRUE	27.02264525	27.44610945	25.75225264	1614	FALSE	0	DNA topoisomerase 2-alpha
RBM3	P98179	1.7	7.97E-08	4.38E-05	TRUE	TRUE	30.21350594	30.6389834	28.93707355	243	FALSE	0	RNA-binding protein 3
TYMS	P04818	1.7	0.000118	0.00566	TRUE	TRUE	28.13962264	28.56568134	26.86144651	918	FALSE	0	Thymidylate synthase
ANLN	Q9NQW6	1.76	0.00114	0.0241	TRUE	TRUE	25.17534135	25.61518786	23.8558018	2890	TRUE	5	Anillin
DLGAP5	Q15398	1.77	0.000434	0.013	TRUE	TRUE	25.16503468	25.60682829	23.83965386	2894	TRUE	5	Disks large-associated protein 5
NDC80	O14777	1.77	0.000172	0.00764	TRUE	TRUE	25.24285561	25.68430476	23.91850814	2851	TRUE	2	Kinetochore protein NDC80 homolog
USP13	Q92995	1.77	0.00244	0.0375	TRUE	TRUE	24.58703782	25.03042785	23.25686772	3204	TRUE	7	Ubiquitin carboxyl-terminal hydrolase 13
LPXN	O60711	1.78	0.00196	0.0333	TRUE	TRUE	25.89987243	26.34587292	24.56187098	2411	TRUE	2	Leupaxin
ITGA5	P08648	1.81	0.00132	0.0265	TRUE	TRUE	27.78139487	28.2345881	26.42181517	1132	FALSE	0	Integrin alpha-5
ICMT	O60725	1.87	0.000196	0.00808	TRUE	TRUE	25.50721062	25.9752391	24.10312519	2684	TRUE	3	Protein-S-isoprenylcysteine O-methyltransferase
RETREG3	Q86VR2	1.88	0.00374	0.0484	TRUE	TRUE	25.40273851	25.87261084	23.99312154	2758	TRUE	5	Reticulophagy regulator 3
KIF23	Q02241	1.89	1.06E-05	0.00109	TRUE	TRUE	24.71015895	25.18199958	23.29463709	3149	TRUE	2	Kinesin-like protein KIF23
PRIM2	P49643	1.92	0.00104	0.0232	TRUE	TRUE	25.63927423	26.11854068	24.20147485	2619	FALSE	0	DNA primase large subunit
ASF1B	Q9NVP2	1.97	0.000203	0.00826	TRUE	TRUE	25.56205997	26.05456518	24.08454435	2658	TRUE	4	Histone chaperone ASF1B
IL13RA2	Q14627	1.97	6.71E-05	0.00375	TRUE	TRUE	25.53278642	26.02490724	24.05642394	2671	TRUE	1	Interleukin-13 receptor subunit alpha-2
AKAP12	Q02952	1.98	3.39E-05	0.00266	TRUE	TRUE	28.84331753	29.33865391	27.35730839	616	FALSE	0	A-kinase anchor protein 12
ATAD2	Q6PL18	2	0.00377	0.0484	TRUE	TRUE	25.28827485	25.78832554	23.78812277	2822	TRUE	5	ATPase family AAA domain-containing protein 2
KPNA2	P52292	2.09	4.82E-07	9.92E-05	TRUE	TRUE	28.54565661	29.06771689	26.97947576	740	FALSE	0	Importin subunit alpha-1
RACGAP1	Q9H0H5	2.09	1.56E-05	0.00147	TRUE	TRUE	25.1512244	25.67340111	23.58469426	2906	TRUE	5	Rac GTPase-activating protein 1
PLAU	P00749	2.11	3.38E-06	0.000463	TRUE	TRUE	26.36317339	26.89148512	24.77823818	2080	TRUE	2	Urokinase-type plasminogen activator
IQGAP3	Q86VI3	2.19	3.95E-05	0.00283	TRUE	TRUE	25.10092278	25.64851714	23.45813969	2948	TRUE	6	Ras GTPase-activating-like protein IQGAP3
UBE2T	Q9NPD8	2.22	4.67E-06	0.000591	TRUE	TRUE	25.43528442	25.99111885	23.76778113	2736	TRUE	4	Ubiquitin-conjugating enzyme E2 T
UHRF1	Q96T88	2.22	0.00316	0.0442	TRUE	TRUE	27.64844452	28.20331639	25.98382894	1200	TRUE	1	E3 ubiquitin-protein ligase UHRF1
PBK	Q96KB5	2.34	6.69E-05	0.00375	TRUE	TRUE	26.58450631	27.16929148	24.8301508	1941	TRUE	1	Lymphokine-activated killer T-cell-originated protein kinase
TPX2	Q9ULW0	2.35	1.81E-07	6.61E-05	TRUE	TRUE	25.5984576	26.18631124	23.83489668	2635	TRUE	1	Targeting protein for Xklp2
AURKB	Q96GD4	2.47	0.000277	0.0101	TRUE	TRUE	25.47213736	26.09054997	23.61689955	2703	TRUE	5	Aurora kinase B
SERPINE1	P05121	2.47	2.16E-07	6.64E-05	TRUE	TRUE	26.43785408	27.05657731	24.58168441	2031	TRUE	3	Plasminogen activator inhibitor 1
KIF2C	Q99661	2.49	2.03E-05	0.00167	TRUE	TRUE	25.45916513	26.08056522	23.59496485	2711	TRUE	1	Kinesin-like protein KIF2C
HMGCS1	Q01581	2.5	0.00186	0.0322	TRUE	TRUE	25.42030183	26.04520505	23.54559217	2745	TRUE	5	Hydroxymethylglutaryl-CoA synthase, cytoplasmic
MORF4L2	Q15014	2.66	9.57E-08	4.50E-05	TRUE	TRUE	26.24525098	26.91120445	24.24739058	2170	TRUE	3	Mortality factor 4-like protein 2
TK1	P04183	2.69	1.11E-08	1.20E-05	TRUE	TRUE	26.31385028	26.98537001	24.29929107	2121	TRUE	1	Thymidine kinase, cytosolic
SEMA7A	O75326	2.78	0.00102	0.0232	TRUE	TRUE	25.01935108	25.71426444	22.93461097	2988	TRUE	6	Semaphorin-7A
CD274	Q9NZQ7	2.89	7.86E-08	4.38E-05	TRUE	TRUE	25.7346217	26.45829498	23.56360186	2535	TRUE	2	Programmed cell death 1 ligand 1
DBR1	Q9UK59	2.98	0.000642	0.0168	TRUE	TRUE	26.05216277	26.79665066	23.8186991	2315	TRUE	6	Lariat debranching enzyme
RRM2	P31350	3.02	4.37E-11	1.44E-07	TRUE	TRUE	26.69757302	27.45216805	24.43378792	1853	TRUE	1	Ribonucleoside-diphosphate reductase subunit M2
CKS1B	P61024	3.06	4.63E-05	0.00296	TRUE	TRUE	26.06629133	26.8313954	23.77097913	2306	TRUE	3	Cyclin-dependent kinases regulatory subunit 1
TAGLN	Q01995	5.15	4.10E-07	9.01E-05	TRUE	TRUE	27.93897711	29.22609604	24.07762031	1030	TRUE	3	Transgelin
