# Supplementary material for: ADAM10 Knockout from Human Glioblastoma and Colon Cancer Cells Modulates Diverse Signalling Networks and Inhibits Tumour Growth In Vivo
Source: Int J Mol Sci. 2025 Nov 3;26(21):10684. doi: 10.3390/ijms262110684 (PMC12608950; doi:10.3390/ijms262110684)
Supplement: Supplementary file 1 [file ijms-26-10684-s001.zip › Table S5 U251 AD10 KO tumours, significant changes, human.csv]

Gene Name	Protein IDs	KO_vs_WT_log2 fold change	KO_vs_WT_p.val	KO_vs_WT_p.adj	significant	KO_vs_WT_significant	mean_abundance	mean_KO	mean_WT	rank	imputed	num_NAs	Protein.names
ACP5	P13686	-6.31	0.00119	0.0324	TRUE	TRUE	28.09744946	24.94056433	31.2543346	602	TRUE	2	Tartrate-resistant acid phosphatase type 5
HAPLN1	P10915	-6.24	0.000315	0.0192	TRUE	TRUE	27.29319993	24.1733801	30.41301976	947	TRUE	3	Hyaluronan and proteoglycan link protein 1
COL8A1	P27658	-6.1	2.24E-05	0.00712	TRUE	TRUE	25.87721761	22.82676819	28.92766703	1723	TRUE	3	Collagen alpha-1(VIII) chain
ACAN	P16112	-5.61	0.000722	0.0244	TRUE	TRUE	26.64420064	23.84126781	29.44713347	1298	TRUE	3	Aggrecan core protein
MATN3	O15232	-5.35	0.00228	0.0412	TRUE	TRUE	26.38145199	23.70737158	29.05553241	1454	TRUE	3	Matrilin-3
TNN	Q9UQP3	-5.06	0.000526	0.023	TRUE	TRUE	26.59910195	24.06690185	29.13130204	1316	TRUE	2	Tenascin-N
GOLPH3	Q9H4A6	-4.74	2.85E-05	0.00712	TRUE	TRUE	25.78652179	23.41760988	28.1554337	1780	TRUE	3	Golgi phosphoprotein 3
EMILIN1	Q9Y6C2	-4.61	0.000743	0.0244	TRUE	TRUE	26.42844802	24.12127044	28.73562561	1422	FALSE	0	EMILIN-1
AGR2	O95994	-4.43	3.07E-05	0.00712	TRUE	TRUE	25.89103753	23.67591962	28.10615545	1714	TRUE	1	Anterior gradient protein 2 homolog
CRYGS	P22914	-4.39	1.00E-05	0.0071	TRUE	TRUE	27.35793214	25.16111785	29.55474643	913	FALSE	0	Gamma-crystallin S
EFEMP2	O95967	-4.38	3.62E-05	0.00712	TRUE	TRUE	25.74942792	23.560584	27.93827185	1803	TRUE	3	EGF-containing fibulin-like extracellular matrix protein 2
OMD	Q99983	-4.21	0.000183	0.0148	TRUE	TRUE	25.56702607	23.46427082	27.66978132	1918	TRUE	3	Osteomodulin
OLFML3	Q9NRN5	-4.17	2.47E-05	0.00712	TRUE	TRUE	24.67629288	22.59248922	26.76009655	2423	TRUE	3	Olfactomedin-like protein 3
ENPP1	P22413	-3.96	4.32E-05	0.00743	TRUE	TRUE	25.81679953	23.83826986	27.79532921	1759	TRUE	2	Ectonucleotide pyrophosphatase/phosphodiesterase family member 1
LRRC15	Q8TF66	-3.88	0.000251	0.0168	TRUE	TRUE	25.13574107	23.19719251	27.07428963	2170	TRUE	3	Leucine-rich repeat-containing protein 15
EPYC	Q99645	-3.82	0.00188	0.039	TRUE	TRUE	25.10508316	23.19313811	27.01702822	2189	TRUE	3	Epiphycan
SH3KBP1	Q96B97	-3.76	0.00357	0.0496	TRUE	TRUE	25.87418719	23.99624886	27.75212553	1728	TRUE	2	SH3 domain-containing kinase-binding protein 1
ISLR	O14498	-3.75	1.31E-05	0.0071	TRUE	TRUE	25.63097013	23.75832659	27.50361367	1881	TRUE	3	Immunoglobulin superfamily containing leucine-rich repeat protein
POSTN	Q15063	-3.51	0.000775	0.0245	TRUE	TRUE	29.54310021	27.78749098	31.29870944	215	FALSE	0	Periostin
OGN	P20774	-3.48	0.00216	0.0409	TRUE	TRUE	30.38967705	28.648115	32.1312391	115	FALSE	0	Mimecan
CXCL14	O95715	-3.4	0.000167	0.0148	TRUE	TRUE	24.89773104	23.1998302	26.59563187	2319	TRUE	3	C-X-C motif chemokine 14
RAB23	Q9ULC3	-3.03	0.000635	0.0233	TRUE	TRUE	24.89203012	23.37767823	26.40638202	2324	TRUE	3	Ras-related protein Rab-23
ASPN	Q9BXN1	-2.98	9.24E-05	0.0127	TRUE	TRUE	28.14574076	26.65460325	29.63687827	578	FALSE	0	Asporin
ANGPTL2	Q9UKU9	-2.74	0.000276	0.0181	TRUE	TRUE	24.90978143	23.53881653	26.28074633	2309	TRUE	2	Angiopoietin-related protein 2
PMP2	P02689	-2.73	0.00184	0.0389	TRUE	TRUE	25.08831784	23.72272008	26.4539156	2200	TRUE	2	Myelin P2 protein
SEPTIN5	Q99719	-2.7	0.00332	0.0483	TRUE	TRUE	25.01093708	23.65939612	26.36247803	2245	TRUE	3	Septin-5
DCLK1	O15075	-2.61	0.000498	0.0224	TRUE	TRUE	24.8866753	23.57958947	26.19376113	2327	TRUE	3	Serine/threonine-protein kinase DCLK1
P3H4	Q92791	-2.61	0.00254	0.0446	TRUE	TRUE	25.05223615	23.74589726	26.35857505	2221	TRUE	2	Endoplasmic reticulum protein SC65
LOXL3	P58215	-2.57	0.000775	0.0245	TRUE	TRUE	25.36227394	24.07595156	26.64859631	2045	TRUE	1	Lysyl oxidase homolog 3
COL12A1	Q99715	-2.52	0.00259	0.0446	TRUE	TRUE	30.46915207	29.2102741	31.72803003	107	FALSE	0	Collagen alpha-1(XII) chain
PLXDC2	Q6UX71	-2.46	5.75E-06	0.0071	TRUE	TRUE	24.01729875	22.7897917	25.24480579	2681	TRUE	3	Plexin domain-containing protein 2
DOK1	Q99704	-2.41	0.000389	0.021	TRUE	TRUE	24.64611882	23.44290736	25.84933029	2436	TRUE	3	Docking protein 1
PRRX1	P54821	-2.4	0.00012	0.0143	TRUE	TRUE	24.97074033	23.76846627	26.17301439	2271	TRUE	2	Paired mesoderm homeobox protein 1
PCYOX1L	Q8NBM8	-2.37	0.00199	0.0398	TRUE	TRUE	24.87125362	23.68391641	26.05859084	2334	TRUE	3	Prenylcysteine oxidase-like
COL1A2	P08123	-2.35	0.00118	0.0324	TRUE	TRUE	26.48554297	25.30856018	27.66252577	1388	FALSE	0	Collagen alpha-2(I) chain
STXBP1	P61764	-2.28	0.00219	0.0409	TRUE	TRUE	24.82394377	23.68453811	25.96334943	2352	TRUE	2	Syntaxin-binding protein 1
COL3A1	P02461	-2.26	0.000637	0.0233	TRUE	TRUE	24.99292263	23.86299924	26.12284602	2253	TRUE	2	Collagen alpha-1(III) chain
ADSS1	Q8N142	-2.21	0.000175	0.0148	TRUE	TRUE	24.22681096	23.1213996	25.33222231	2603	TRUE	3	Adenylosuccinate synthetase isozyme 1
PBXIP1	Q96AQ6	-2.13	0.00358	0.0496	TRUE	TRUE	25.08364691	24.02024715	26.14704668	2203	TRUE	1	Pre-B-cell leukemia transcription factor-interacting protein 1
USP4	Q13107	-2.1	0.000562	0.023	TRUE	TRUE	24.50178815	23.452833	25.55074331	2506	TRUE	3	Ubiquitin carboxyl-terminal hydrolase 4
SORBS1	Q9BX66	-2.07	0.00262	0.0446	TRUE	TRUE	24.57857695	23.54238408	25.61476981	2469	TRUE	3	Sorbin and SH3 domain-containing protein 1
PCOLCE	Q15113	-1.99	0.000975	0.0293	TRUE	TRUE	24.75023534	23.75746677	25.7430039	2383	TRUE	2	Procollagen C-endopeptidase enhancer 1
FKBP9	O95302	-1.98	0.00152	0.0369	TRUE	TRUE	25.15120846	24.16174907	26.14066785	2160	FALSE	0	Peptidyl-prolyl cis-trans isomerase FKBP9
ADPGK	Q9BRR6	-1.97	0.0014	0.0348	TRUE	TRUE	24.71798619	23.73078252	25.70518985	2401	TRUE	2	ADP-dependent glucokinase
COL1A1	P02452	-1.9	0.000666	0.0238	TRUE	TRUE	28.89717652	27.94795513	29.84639791	347	FALSE	0	Collagen alpha-1(I) chain
FKBP14	Q9NWM8	-1.87	0.000596	0.023	TRUE	TRUE	24.38607772	23.45232179	25.31983365	2551	TRUE	2	Peptidyl-prolyl cis-trans isomerase FKBP14
LRP1	Q07954	-1.87	0.00174	0.0378	TRUE	TRUE	27.24918491	26.31621352	28.18215631	969	FALSE	0	Prolow-density lipoprotein receptor-related protein 1
CYBB	P04839	-1.74	0.00238	0.0425	TRUE	TRUE	24.56104319	23.69207351	25.43001286	2477	TRUE	3	Cytochrome b-245 heavy chain
ITGB5	P18084	-1.71	0.000383	0.021	TRUE	TRUE	26.23001118	25.37423829	27.08578407	1537	FALSE	0	Integrin beta-5
EPHA2	P29317	-1.69	0.000305	0.0191	TRUE	TRUE	24.69735665	23.85081559	25.5438977	2413	TRUE	1	Ephrin type-A receptor 2
H1-0	P07305	-1.69	0.00123	0.0324	TRUE	TRUE	25.83299479	24.98776081	26.67822876	1748	FALSE	0	Histone H1.0
LTBP1	Q14766	-1.64	0.00305	0.0471	TRUE	TRUE	25.60501417	24.78296794	26.4270604	1898	FALSE	0	Latent-transforming growth factor beta-binding protein 1
PDIA5	Q14554	-1.64	0.000238	0.0168	TRUE	TRUE	25.09967551	24.27864874	25.92070229	2193	TRUE	1	Protein disulfide-isomerase A5
CSRP2	Q16527	-1.63	0.000583	0.023	TRUE	TRUE	27.96265633	27.14904723	28.77626542	648	FALSE	0	Cysteine and glycine-rich protein 2
HEXA	P06865	-1.62	0.000429	0.0211	TRUE	TRUE	26.86980918	26.05928594	27.68033241	1165	FALSE	0	Beta-hexosaminidase subunit alpha
GALNT1	Q10472	-1.58	0.000407	0.0211	TRUE	TRUE	25.02250292	24.23204195	25.81296388	2240	TRUE	1	Polypeptide N-acetylgalactosaminyltransferase 1
MYLK	Q15746	-1.56	0.000495	0.0224	TRUE	TRUE	27.00794607	26.2278882	27.78800394	1092	FALSE	0	Myosin light chain kinase, smooth muscle
NAGLU	P54802	-1.54	0.00159	0.0377	TRUE	TRUE	24.35014097	23.57830076	25.12198119	2562	TRUE	4	Alpha-N-acetylglucosaminidase
P3H1	Q32P28	-1.49	2.65E-05	0.00712	TRUE	TRUE	26.96502282	26.21865932	27.71138631	1108	FALSE	0	Prolyl 3-hydroxylase 1
ISG15	P05161	-1.44	0.00219	0.0409	TRUE	TRUE	26.159809	25.43747991	26.8821381	1576	FALSE	0	Ubiquitin-like protein ISG15
STIM1	Q13586	-1.43	0.000428	0.0211	TRUE	TRUE	26.65075826	25.93662872	27.3648878	1293	FALSE	0	Stromal interaction molecule 1
CBR3	O75828	-1.41	0.00313	0.0474	TRUE	TRUE	24.15299837	23.44692425	24.8590725	2628	TRUE	2	Carbonyl reductase [NADPH] 3
GNAQ	P50148	-1.41	0.0026	0.0446	TRUE	TRUE	25.953111	25.24659827	26.65962373	1684	FALSE	0	Guanine nucleotide-binding protein G(q) subunit alpha
RRBP1	Q9P2E9	-1.38	0.000699	0.0244	TRUE	TRUE	27.83122288	27.14159899	28.52084677	698	FALSE	0	Ribosome-binding protein 1
MRC2	Q9UBG0	-1.36	0.000143	0.0143	TRUE	TRUE	27.12878355	26.44871737	27.80884973	1029	FALSE	0	C-type mannose receptor 2
ATP5IF1	Q9UII2	-1.34	0.00188	0.039	TRUE	TRUE	23.48344342	22.81197358	24.15491325	2747	FALSE	0	ATPase inhibitor, mitochondrial
P3H3	Q8IVL6	-1.34	0.000415	0.0211	TRUE	TRUE	26.6763375	26.00860354	27.34407146	1277	FALSE	0	Prolyl 3-hydroxylase 3
FKBP10	Q96AY3	-1.32	0.00269	0.0449	TRUE	TRUE	27.80433284	27.14466997	28.46399572	708	FALSE	0	Peptidyl-prolyl cis-trans isomerase FKBP10
HEXB	P07686	-1.27	0.00327	0.0483	TRUE	TRUE	27.84967953	27.21396217	28.48539689	690	FALSE	0	Beta-hexosaminidase subunit beta
NUCB2	P80303	-1.27	0.000894	0.0276	TRUE	TRUE	25.46787162	24.83253142	26.10321183	1979	FALSE	0	Nucleobindin-2
CRTAP	O75718	-1.25	0.000106	0.0132	TRUE	TRUE	26.41088898	25.78407605	27.03770191	1434	FALSE	0	Cartilage-associated protein
POFUT2	Q9Y2G5	-1.25	0.00173	0.0378	TRUE	TRUE	26.21675488	25.58968402	26.84382575	1544	FALSE	0	GDP-fucose protein O-fucosyltransferase 2
FBLN2	P98095	-1.22	0.00303	0.0471	TRUE	TRUE	26.30231978	25.69351171	26.91112785	1490	FALSE	0	Fibulin-2
LRPAP1	P30533	-1.21	0.000603	0.023	TRUE	TRUE	26.11121534	25.50863927	26.7137914	1592	FALSE	0	Alpha-2-macroglobulin receptor-associated protein
ANXA6	P08133	-1.18	0.000588	0.023	TRUE	TRUE	29.60995825	29.01988794	30.20002856	209	FALSE	0	Annexin A6
SEC24D	O94855	-1.17	0.00195	0.0396	TRUE	TRUE	26.79610962	26.20946159	27.38275764	1211	FALSE	0	Protein transport protein Sec24D
LMNA	P02545	-1.16	0.00169	0.0377	TRUE	TRUE	30.60593018	30.02580178	31.18605859	97	FALSE	0	Prelamin-A/C
MYO18A	Q92614	-1.14	0.000247	0.0168	TRUE	TRUE	24.79797724	24.22548312	25.37047137	2361	FALSE	0	Unconventional myosin-XVIIIa
LMAN1	P49257	-1.07	0.00212	0.0408	TRUE	TRUE	28.06389849	27.52858269	28.5992143	611	FALSE	0	Protein ERGIC-53
ELMO1	Q92556	-1.06	0.00151	0.0369	TRUE	TRUE	25.90797445	25.37703479	26.43891411	1702	FALSE	0	Engulfment and cell motility protein 1
GRN	P28799	-1.04	0.00248	0.0441	TRUE	TRUE	28.41647884	27.89518547	28.9377722	492	FALSE	0	Progranulin
ADK	P55263	-1.01	0.00114	0.0324	TRUE	TRUE	25.70003116	25.19720298	26.20285933	1828	FALSE	0	Adenosine kinase
MYOF	Q9NZM1	-1.01	0.000972	0.0293	TRUE	TRUE	27.1951057	26.68981093	27.70040047	999	FALSE	0	Myoferlin
RAB2B	Q8WUD1	-1.01	0.00223	0.0409	TRUE	TRUE	24.74837741	24.24422952	25.25252531	2386	FALSE	0	Ras-related protein Rab-2B
LIMCH1	Q9UPQ0	1.06	0.003	0.0471	TRUE	TRUE	25.26344398	25.79454203	24.73234592	2104	FALSE	0	LIM and calponin homology domains-containing protein 1
TKT	P29401	1.1	0.000613	0.0231	TRUE	TRUE	31.42831886	31.97807198	30.87856574	49	FALSE	0	Transketolase
MCM6	Q14566	1.13	0.00343	0.049	TRUE	TRUE	26.71093667	27.2762489	26.14562444	1264	FALSE	0	DNA replication licensing factor MCM6
BCAR1	P56945	1.15	0.00167	0.0377	TRUE	TRUE	26.47095073	27.04824088	25.89366058	1393	FALSE	0	Breast cancer anti-estrogen resistance protein 1
GART	P22102	1.15	0.000416	0.0211	TRUE	TRUE	27.43101673	28.00746031	26.85457315	860	FALSE	0	Trifunctional purine biosynthetic protein adenosine-3
FAM162A	Q96A26	1.16	0.000643	0.0233	TRUE	TRUE	26.6049524	27.18350655	26.02639824	1315	FALSE	0	Protein FAM162A
DDT	P30046	1.18	0.00116	0.0324	TRUE	TRUE	28.27792924	28.86716248	27.68869601	538	FALSE	0	D-dopachrome decarboxylase
MCM7	P33993	1.18	0.00231	0.0415	TRUE	TRUE	26.31066372	26.89817966	25.72314778	1486	FALSE	0	DNA replication licensing factor MCM7
NQO1	P15559	1.19	0.00276	0.0455	TRUE	TRUE	27.28289026	27.8754541	26.69032643	951	FALSE	0	NAD(P)H dehydrogenase [quinone] 1
BID	P55957	1.21	0.00255	0.0446	TRUE	TRUE	24.73577032	25.33894518	24.13259546	2393	TRUE	3	BH3-interacting domain death agonist
MCAM	P43121	1.22	0.00105	0.0303	TRUE	TRUE	25.27499782	25.88550607	24.66448956	2094	FALSE	0	Cell surface glycoprotein MUC18
CD2AP	Q9Y5K6	1.23	0.00293	0.0467	TRUE	TRUE	25.42329921	26.03847913	24.80811929	2008	FALSE	0	CD2-associated protein
PPAT	Q06203	1.25	0.002	0.0398	TRUE	TRUE	26.05344391	26.67714532	25.4297425	1623	FALSE	0	Amidophosphoribosyltransferase
TTLL12	Q14166	1.25	0.00124	0.0324	TRUE	TRUE	26.24878114	26.87380052	25.62376176	1518	FALSE	0	Tubulin--tyrosine ligase-like protein 12
HDHD5	Q9BXW7	1.31	0.0026	0.0446	TRUE	TRUE	24.62198777	25.27929535	23.96468019	2446	TRUE	3	Haloacid dehalogenase-like hydrolase domain-containing 5
HSPB1	P04792	1.33	0.000746	0.0244	TRUE	TRUE	28.43268225	29.09891311	27.76645138	486	FALSE	0	Heat shock protein beta-1
BSG	P35613	1.37	0.00196	0.0396	TRUE	TRUE	27.972491	28.65650462	27.28847737	643	FALSE	0	Basigin
ITIH1	P19827	1.43	0.00167	0.0377	TRUE	TRUE	25.22701517	25.94433246	24.50969788	2119	FALSE	0	Inter-alpha-trypsin inhibitor heavy chain H1
DPYD	Q12882	1.44	0.000531	0.023	TRUE	TRUE	25.23404386	25.95500983	24.5130779	2117	TRUE	1	Dihydropyrimidine dehydrogenase [NADP(+)]
PNP	P00491	1.47	0.00126	0.0326	TRUE	TRUE	27.56675085	28.30288735	26.83061435	801	FALSE	0	Purine nucleoside phosphorylase
RAB13	P51153	1.51	0.0021	0.0407	TRUE	TRUE	24.06278861	24.81593215	23.30964506	2664	TRUE	3	Ras-related protein Rab-13
TYMS	P04818	1.52	0.00128	0.033	TRUE	TRUE	27.22954817	27.99182616	26.46727018	982	FALSE	0	Thymidylate synthase
FASN	P49327	1.55	0.00016	0.0146	TRUE	TRUE	29.81575931	30.59289403	29.03862459	191	FALSE	0	Fatty acid synthase
PHGDH	O43175	1.55	0.000337	0.0193	TRUE	TRUE	28.7023639	29.47884239	27.9258854	404	FALSE	0	D-3-phosphoglycerate dehydrogenase
TNKS1BP1	Q9C0C2	1.58	0.000201	0.0156	TRUE	TRUE	27.41624512	28.20392778	26.62856245	872	FALSE	0	182 kDa tankyrase-1-binding protein
SIRPA	P78324	1.6	0.00137	0.0342	TRUE	TRUE	24.48700932	25.28738814	23.68663051	2514	TRUE	3	Tyrosine-protein phosphatase non-receptor type substrate 1
CFAP298	P57076	1.67	0.000303	0.0191	TRUE	TRUE	24.56159223	25.39585181	23.72733265	2476	TRUE	3	Cilia- and flagella-associated protein 298
JPT1	Q9UK76	1.7	0.000326	0.0193	TRUE	TRUE	27.43645329	28.28414333	26.58876325	859	FALSE	0	Jupiter microtubule associated homolog 1
ECE1	P42892	1.78	0.000734	0.0244	TRUE	TRUE	26.71840012	27.60645326	25.83034697	1262	FALSE	0	Endothelin-converting enzyme 1
BCAT1	P54687	1.84	4.65E-05	0.00752	TRUE	TRUE	24.72733398	25.64633788	23.80833009	2397	TRUE	3	Branched-chain-amino-acid aminotransferase, cytosolic
CEMIP2	Q9UHN6	1.84	0.000143	0.0143	TRUE	TRUE	24.00202534	24.92135732	23.08269335	2682	TRUE	3	Cell surface hyaluronidase
MAD2L1	Q13257	1.84	0.000142	0.0143	TRUE	TRUE	24.01858863	24.94033928	23.09683799	2680	TRUE	3	Mitotic spindle assembly checkpoint protein MAD2A
PAICS	P22234	1.84	0.00023	0.0168	TRUE	TRUE	28.91535337	29.83434706	27.99635968	342	FALSE	0	Multifunctional protein ADE2
PSPH	P78330	1.87	0.000337	0.0193	TRUE	TRUE	24.34552282	25.28298692	23.40805871	2565	TRUE	3	Phosphoserine phosphatase
DHCR24	Q15392	1.89	3.56E-05	0.00712	TRUE	TRUE	24.94995621	25.89619462	24.0037178	2287	FALSE	0	Delta(24)-sterol reductase
ITGA2	P17301	1.9	0.000145	0.0143	TRUE	TRUE	24.24268531	25.19341515	23.29195547	2596	TRUE	3	Integrin alpha-2
OCIAD2	Q56VL3	2.02	0.000736	0.0244	TRUE	TRUE	26.94410962	27.95191107	25.93630818	1128	FALSE	0	OCIA domain-containing protein 2
AK4	P27144	2.04	0.000246	0.0168	TRUE	TRUE	26.5689838	27.58671588	25.55125172	1337	FALSE	0	Adenylate kinase 4, mitochondrial
CD70	P32970	2.05	4.32E-05	0.00743	TRUE	TRUE	24.65363776	25.67991773	23.62735778	2429	TRUE	3	CD70 antigen
CRYAB	P02511	2.06	0.00268	0.0449	TRUE	TRUE	29.36012767	30.39147983	28.32877551	246	FALSE	0	Alpha-crystallin B chain
NUP210	Q8TEM1	2.06	0.00046	0.0221	TRUE	TRUE	25.14481942	26.17629594	24.1133429	2163	TRUE	2	Nuclear pore membrane glycoprotein 210
SLC38A3	Q99624	2.09	0.000981	0.0293	TRUE	TRUE	24.41734299	25.46114703	23.37353895	2538	TRUE	3	Sodium-coupled neutral amino acid transporter 3
NCAPH	Q15003	2.16	0.00228	0.0412	TRUE	TRUE	24.3062985	25.38862593	23.22397107	2578	TRUE	3	Condensin complex subunit 2
POLD1	P28340	2.17	0.000477	0.0222	TRUE	TRUE	24.70133281	25.78459407	23.61807154	2411	TRUE	3	DNA polymerase delta catalytic subunit
PFKFB4	Q16877	2.21	1.51E-05	0.0071	TRUE	TRUE	24.71155659	25.81766108	23.60545209	2407	TRUE	3	6-phosphofructo-2-kinase/fructose-2,6-bisphosphatase 4
GLIPR2	Q9H4G4	2.22	6.30E-05	0.00912	TRUE	TRUE	25.50672922	26.61743864	24.3960198	1947	TRUE	1	Golgi-associated plant pathogenesis-related protein 1
PIPOX	Q9P0Z9	2.27	0.000127	0.0143	TRUE	TRUE	24.34734733	25.48076687	23.21392779	2564	TRUE	3	Peroxisomal sarcosine oxidase
VSNL1	P62760	2.36	0.00282	0.046	TRUE	TRUE	24.79382161	25.97528568	23.61235754	2363	TRUE	3	Visinin-like protein 1
FGG	P02679	2.42	0.00313	0.0474	TRUE	TRUE	31.15533869	32.3660401	29.94463728	59	FALSE	0	Fibrinogen gamma chain
SLC2A1	P11166	2.43	0.000363	0.0204	TRUE	TRUE	27.75391447	28.97058988	26.53723906	735	FALSE	0	Solute carrier family 2, facilitated glucose transporter member 1
TTF2	Q9UNY4	2.55	0.000157	0.0146	TRUE	TRUE	25.31258741	26.58842062	24.03675419	2073	TRUE	3	Transcription termination factor 2
GFAP	P14136	2.74	0.000204	0.0156	TRUE	TRUE	25.68257321	27.05093512	24.3142113	1840	TRUE	2	Glial fibrillary acidic protein
TRMT10C	Q7L0Y3	2.8	3.14E-05	0.00712	TRUE	TRUE	24.67580705	26.07795685	23.27365725	2424	TRUE	3	tRNA methyltransferase 10 homolog C
FABP7	O15540	2.84	9.94E-05	0.013	TRUE	TRUE	28.20132624	29.62140432	26.78124815	563	FALSE	0	Fatty acid-binding protein, brain
ITIH3	Q06033	2.85	0.000467	0.0221	TRUE	TRUE	26.95910728	28.38629481	25.53191976	1114	FALSE	0	Inter-alpha-trypsin inhibitor heavy chain H3
NDRG1	Q92597	3.01	0.000743	0.0244	TRUE	TRUE	28.57701561	30.08052641	27.07350482	444	FALSE	0	Protein NDRG1
NES	P48681	3.11	4.18E-06	0.0071	TRUE	TRUE	28.68516327	30.2414995	27.12882704	408	FALSE	0	Nestin
IGFBP2	P18065	3.32	5.96E-05	0.00911	TRUE	TRUE	24.13854952	25.80032313	22.47677591	2635	TRUE	3	Insulin-like growth factor-binding protein 2
AKAP12	Q02952	3.68	0.000564	0.023	TRUE	TRUE	26.13637349	27.97630706	24.29643993	1584	TRUE	2	A-kinase anchor protein 12
CA9	Q16790	4.13	0.000183	0.0148	TRUE	TRUE	25.8857623	27.95170167	23.81982293	1717	TRUE	2	Carbonic anhydrase 9
GPM6A	P51674	4.13	0.00121	0.0324	TRUE	TRUE	25.95015703	28.01711415	23.8831999	1685	TRUE	2	Neuronal membrane glycoprotein M6-a
DHRS2	Q13268	4.31	1.55E-05	0.0071	TRUE	TRUE	25.70930162	27.86406702	23.55453622	1824	TRUE	3	Dehydrogenase/reductase SDR family member 2, mitochondrial
