# Supplementary material for: ADAM10 Knockout from Human Glioblastoma and Colon Cancer Cells Modulates Diverse Signalling Networks and Inhibits Tumour Growth In Vivo
Source: Int J Mol Sci. 2025 Nov 3;26(21):10684. doi: 10.3390/ijms262110684 (PMC12608950; doi:10.3390/ijms262110684)
Supplement: Supplementary file 1 [file ijms-26-10684-s001.zip › Table S6 U251 AD10 KO tumours, significant changes, mouse.csv]

Gene Name	Protein IDs	KO_vs_WT_log2 fold change	KO_vs_WT_p.val	KO_vs_WT_p.adj	significant	KO_vs_WT_significant	mean_abundance	mean_KO	mean_WT	rank	imputed	num_NAs	Protein.names
Comp	Q9R0G6	-6.66	0.00053	0.0437	TRUE	TRUE	26.81616274	23.48714065	30.14518482	1202	TRUE	3	Cartilage oligomeric matrix protein
Hapln1	Q9QUP5	-6.36	0.000371	0.0401	TRUE	TRUE	27.27835655	24.09928263	30.45743047	966	TRUE	3	Hyaluronan and proteoglycan link protein 1
Acan	Q61282	-5.92	0.000587	0.0439	TRUE	TRUE	26.5436638	23.58515548	29.50217211	1337	TRUE	3	Aggrecan core protein
Cryl1	Q99KP3	-5.5	3.22E-07	0.000819	TRUE	TRUE	26.91936547	24.16739622	29.67133471	1141	TRUE	3	Lambda-crystallin homolog
Crygs	O35486	-4.89	2.70E-06	0.00229	TRUE	TRUE	26.99286232	24.54865751	29.43706714	1104	TRUE	3	Gamma-crystallin S
Olfml3	Q8BK62	-4.59	1.11E-05	0.00473	TRUE	TRUE	26.29416245	24.00051252	28.58781237	1465	TRUE	3	Olfactomedin-like protein 3
Sh3kbp1	Q8R550	-4.46	1.90E-06	0.00229	TRUE	TRUE	25.4887031	23.26032524	27.71708096	1871	TRUE	3	SH3 domain-containing kinase-binding protein 1
Acp5	Q05117	-4.23	0.000342	0.0395	TRUE	TRUE	29.4969942	27.38051278	31.61347561	251	FALSE	0	Tartrate-resistant acid phosphatase type 5
Agr2	O88312	-4.18	2.13E-05	0.00601	TRUE	TRUE	25.9464013	23.85669947	28.03610314	1650	TRUE	2	Anterior gradient protein 2 homolog
Alpl	P09242	-3.99	0.000533	0.0437	TRUE	TRUE	25.97937353	23.98399664	27.97475043	1632	TRUE	3	Alkaline phosphatase, tissue-nonspecific isozyme
Tnn	Q80Z71	-3.62	0.000122	0.0196	TRUE	TRUE	27.7069659	25.8987953	29.51513649	765	FALSE	0	Tenascin-N
Angptl2	Q9R045	-3.43	1.12E-05	0.00473	TRUE	TRUE	25.53751482	23.82462814	27.2504015	1845	TRUE	3	Angiopoietin-related protein 2
Ndrg2	Q9QYG0	-3.37	1.32E-05	0.00478	TRUE	TRUE	26.34510845	24.65817677	28.03204014	1435	TRUE	3	Protein NDRG2
Ctsk	P55097	-3.2	0.000197	0.0264	TRUE	TRUE	25.95001556	24.35009059	27.54994053	1647	TRUE	3	Cathepsin K
Islr	Q6GU68	-3.15	1.56E-05	0.00497	TRUE	TRUE	25.40342204	23.82810282	26.97874126	1920	TRUE	3	Immunoglobulin superfamily containing leucine-rich repeat protein
Enpp1	P06802	-3.12	0.00011	0.0196	TRUE	TRUE	26.05850409	24.500019	27.61698917	1587	TRUE	1	Ectonucleotide pyrophosphatase/phosphodiesterase family member 1
Ogn	Q62000	-2.81	0.000674	0.0442	TRUE	TRUE	30.3160728	28.91046231	31.7216833	139	FALSE	0	Mimecan
Postn	Q62009	-2.81	0.000509	0.0437	TRUE	TRUE	30.39443302	28.98728144	31.8015846	128	FALSE	0	Periostin
Golph3	Q9CRA5	-2.76	0.000123	0.0196	TRUE	TRUE	25.41715902	24.03481405	26.799504	1910	TRUE	3	Golgi phosphoprotein 3
Fndc3b	Q6NWW9	-2.63	0.000672	0.0442	TRUE	TRUE	24.83670629	23.52294128	26.15047131	2193	TRUE	3	Fibronectin type III domain-containing protein 3B
Uqcrh	P99028	-2.54	0.000403	0.041	TRUE	TRUE	24.64185192	23.37261407	25.91108976	2297	TRUE	3	Cytochrome b-c1 complex subunit 6, mitochondrial
P3h4	Q8K2B0	-2.17	0.000103	0.0196	TRUE	TRUE	24.64305434	23.5592202	25.72688848	2295	TRUE	3	Endoplasmic reticulum protein SC65
Cyba	Q61462	-1.9	0.000435	0.0426	TRUE	TRUE	24.73213433	23.78215167	25.68211699	2247	TRUE	3	Cytochrome b-245 light chain
Ppic	P30412	-1.86	0.000312	0.0393	TRUE	TRUE	29.26739986	28.33600804	30.19879168	299	FALSE	0	Peptidyl-prolyl cis-trans isomerase C
Osbpl8	B9EJ86	-1.54	0.000568	0.0439	TRUE	TRUE	24.34534836	23.57508129	25.11561543	2430	TRUE	4	Oxysterol-binding protein-related protein 8
Upf2	A2AT37	1.09	0.000626	0.0442	TRUE	TRUE	24.23996587	24.78744681	23.69248494	2463	TRUE	2	Regulator of nonsense transcripts 2
Bzw2	Q91VK1	1.17	0.00083	0.0495	TRUE	TRUE	25.33217593	25.91609639	24.74825548	1957	FALSE	0	Basic leucine zipper and W2 domain-containing protein 2
Tma7	Q8K003	1.22	0.000837	0.0495	TRUE	TRUE	24.71622273	25.32605898	24.10638648	2257	TRUE	1	Translation machinery-associated protein 7
Rfc3	Q8R323	1.51	0.000695	0.0442	TRUE	TRUE	25.31670611	26.07113127	24.56228094	1964	TRUE	1	Replication factor C subunit 3
Fdps	Q920E5	1.55	0.000577	0.0439	TRUE	TRUE	25.3735935	26.14761133	24.59957567	1932	FALSE	0	Farnesyl pyrophosphate synthase
Nt5dc3	Q3UHB1	1.69	0.000693	0.0442	TRUE	TRUE	25.02504326	25.87211221	24.17797432	2109	TRUE	1	5'-nucleotidase domain-containing protein 3
Phgdh	Q61753	1.76	9.33E-05	0.0196	TRUE	TRUE	28.82190529	29.70305951	27.94075108	411	FALSE	0	D-3-phosphoglycerate dehydrogenase
Ece1	Q4PZA2	1.77	7.14E-05	0.0182	TRUE	TRUE	25.92181712	26.80647055	25.03716369	1662	FALSE	0	Endothelin-converting enzyme 1
Mad2l1	Q9Z1B5	1.8	0.000675	0.0442	TRUE	TRUE	24.28394375	25.18616699	23.3817205	2448	TRUE	3	Mitotic spindle assembly checkpoint protein MAD2A
Trip12	G5E870	1.82	0.000324	0.0393	TRUE	TRUE	24.71645969	25.62497911	23.80794028	2256	TRUE	1	E3 ubiquitin-protein ligase TRIP12
BID	P55957	2.11	8.93E-05	0.0196	TRUE	TRUE	24.66592602	25.71951084	23.6123412	2284	TRUE	3	BH3-interacting domain death agonist
Itih1	Q61702	2.22	0.000142	0.0208	TRUE	TRUE	28.78371924	29.89328435	27.67415413	419	FALSE	0	Inter-alpha-trypsin inhibitor heavy chain H1
Ndrg1	Q62433	2.57	0.000799	0.0495	TRUE	TRUE	28.53203864	29.81900995	27.24506732	491	FALSE	0	Protein NDRG1
Fgg	Q8VCM7	2.62	0.000378	0.0401	TRUE	TRUE	31.28934535	32.59928333	29.97940738	60	FALSE	0	Fibrinogen gamma chain
Fga	E9PV24	2.71	0.000456	0.0426	TRUE	TRUE	31.31146332	32.66709255	29.9558341	59	FALSE	0	Fibrinogen alpha chain
Fgb	Q8K0E8	2.82	0.000469	0.0426	TRUE	TRUE	31.25982592	32.66901448	29.85063737	65	FALSE	0	Fibrinogen beta chain
Itih3	Q61704	3.3	6.84E-06	0.00435	TRUE	TRUE	28.21400934	29.86329222	26.56472647	589	FALSE	0	Inter-alpha-trypsin inhibitor heavy chain H3
Fabp7	P51880	4.57	0.000148	0.0208	TRUE	TRUE	26.06710524	28.35395478	23.78025569	1577	TRUE	2	Fatty acid-binding protein, brain
