# Supplementary material for: ADAM10 Knockout from Human Glioblastoma and Colon Cancer Cells Modulates Diverse Signalling Networks and Inhibits Tumour Growth In Vivo
Source: Int J Mol Sci. 2025 Nov 3;26(21):10684. doi: 10.3390/ijms262110684 (PMC12608950; doi:10.3390/ijms262110684)
Supplement: Supplementary file 1 [file ijms-26-10684-s001.zip › Table S7 Significant changes in medium, cells and tumours.xlsx]

## Sheet: cells v tum
tumour lys sig dif	cells, sig dif
DCLK1	DHRS2		12 gene changes in both
DPYD	FABP7
TYMS	PSPH
PHGDH	CA9
PSPH	PHGDH
NUP210	DCLK1
SLC2A1	DPYD
FABP7	NUP210
NES	NES
AKAP12	SLC2A1
CA9	TYMS
DHRS2	AKAP12
ACP5	IFITM1
HAPLN1	RHOC
COL8A1	SEPTIN6
ACAN	SULT1A1
MATN3	CBSL
TNN	SCUBE3
GOLPH3	MACROD1
EMILIN1	PDCD4
AGR2	PTGFRN
CRYGS	FMNL3
EFEMP2	TRIM2
OMD	CYP27A1
OLFML3	GAA
ENPP1	CPVL
LRRC15	NDUFAF7
EPYC	GLUL
SH3KBP1	CKB
ISLR	ITM2B
POSTN	ALDH1L2
OGN	GPT2
CXCL14	NAT14
RAB23	PCK2
ASPN	CRAT
ANGPTL2	AP1S1
PMP2	PDK3
SEPTIN5	SLC1A3
P3H4	NNMT
LOXL3	SLC7A5
COL12A1	SV2A
PLXDC2	ADA
DOK1	LRRC1
PRRX1	SNX18
PCYOX1L	KCTD12
COL1A2	IGF2BP3
STXBP1	CADM1
COL3A1	PSAT1
ADSS1	BCS1L
PBXIP1	CAPS
USP4	FN3K
SORBS1	C8orf82
PCOLCE	H1-10
FKBP9	HIBADH
ADPGK	APOBEC3C
COL1A1	UTRN
FKBP14	AARS1
LRP1	PYCR1
CYBB	CD9
ITGB5	PTK7
EPHA2	DPP7
H1-0	ECH1
LTBP1	RALGAPB
PDIA5	EPHX1
CSRP2	ITGB4
HEXA	MPI
GALNT1	UBXN6
MYLK	SLC3A2
NAGLU	SCLY
P3H1	CAST
ISG15	LSG1
STIM1	CD276
CBR3	ESF1
GNAQ	CD3EAP
RRBP1	WRAP53
MRC2	C9orf78
ATP5IF1	RAB32
P3H3	RB1
FKBP10	SQSTM1
HEXB	TWF1
NUCB2	SRPK1
CRTAP	TXNDC9
POFUT2	CDC123
FBLN2	TUBB6
LRPAP1	CDK1
ANXA6	TUBB3
SEC24D	SPC25
LMNA	CDK2
MYO18A	USP11
LMAN1	TRIM26
ELMO1	LARP4
GRN	RBM27
ADK	WDHD1
MYOF	CLGN
RAB2B	TFRC
LIMCH1	FSTL1
TKT	LIMD1
MCM6	DHX8
BCAR1	ANAPC7
GART	OGFOD1
FAM162A	RNASEH2B
DDT	KIF4A
MCM7	CHAF1A
NQO1	IPO8
BID	TOP2A
MCAM	RBM3
CD2AP	ANLN
PPAT	DLGAP5
TTLL12	NDC80
HDHD5	USP13
HSPB1	LPXN
BSG	ITGA5
ITIH1	ICMT
PNP	RETREG3
RAB13	KIF23
FASN	PRIM2
TNKS1BP1	ASF1B
SIRPA	IL13RA2
CFAP298	ATAD2
JPT1	KPNA2
ECE1	RACGAP1
BCAT1	PLAU
CEMIP2	IQGAP3
MAD2L1	UBE2T
PAICS	UHRF1
DHCR24	PBK
ITGA2	TPX2
OCIAD2	AURKB
AK4	SERPINE1
CD70	KIF2C
CRYAB	HMGCS1
SLC38A3	MORF4L2
NCAPH	TK1
POLD1	SEMA7A
PFKFB4	CD274
GLIPR2	DBR1
PIPOX	RRM2
VSNL1	CKS1B
FGG	TAGLN
TTF2
GFAP
TRMT10C
ITIH3
NDRG1
IGFBP2
GPM6A

## Sheet: cells v med
cells, sig dif	secretome sig dif
DHRS2	CADM1		20 gene changes in both
PSPH	PTGFRN
CA9	ITGB4
PHGDH	CD9
SLC2A1	TFRC
TYMS	CA9
PTGFRN	SLC3A2
CKB	SLC2A1
KCTD12	TYMS
CADM1	DHRS2
CD9	ITGA5
PTK7	PTK7
ITGB4	SERPINE1
SLC3A2	CKB
CD3EAP	KCTD12
TFRC	PSPH
ITGA5	PHGDH
SERPINE1	OGFOD1
PSAT1	PSAT1
OGFOD1	CD3EAP
CD276	SORT1
SQSTM1	FAT2
FABP7	MCAM
DCLK1	EFNB2
DPYD	ITGA6
NUP210	SCG2
NES	SIRPA
AKAP12	ATP1A1
IFITM1	DSG2
RHOC	EPHB2
SEPTIN6	EMILIN2
SULT1A1	DKK1
CBSL	CPNE3
SCUBE3	EPHA2
MACROD1	SLC1A5
PDCD4	ATP1B1
FMNL3	ITGA3
TRIM2	AZGP1
CYP27A1	ANXA7
GAA	SPOCK3
CPVL	ADAM10
NDUFAF7	ATP1B3
GLUL	IGF2R
ITM2B	CD70
ALDH1L2	BZW1
GPT2	HLA-B.1
NAT14	EFNB1
PCK2	ANXA4
CRAT	PCOLCE
AP1S1	CD97
PDK3	PCDH7
SLC1A3	SDC2
NNMT	DDR2
SLC7A5	NT5E
SV2A	PTPRF
ADA	IGFBP2
LRRC1	CD151
SNX18	TSPAN4
IGF2BP3	CPNE1
BCS1L	MICA
CAPS	MMP7
FN3K	CADM4
C8orf82	RAP1B
H1-10	BCAM
HIBADH	CD46
APOBEC3C	LAMB2
UTRN	ITGAV
AARS1	THY1
PYCR1	PCDHGC3
DPP7	CD44
ECH1	TENM2
RALGAPB	SEMA6B
EPHX1	ANXA11
MPI	EPHA3
UBXN6	ITGB1
SCLY	SLIT2
CAST	BSG
LSG1	SEMA3A
ESF1	PVRL2
WRAP53	FBLN1
C9orf78	GNB1
RAB32	NRG1
RB1	ALCAM
TWF1	GPM6A
SRPK1	DDR1
TXNDC9	ROBO1
CDC123	FAT1
TUBB6	CD59
CDK1	GNAI2
TUBB3	TNFRSF1A
SPC25	EGFR
CDK2	HLA-A
USP11	PTPRK
TRIM26	IGSF8
LARP4	TENM3
RBM27	COL17A1
WDHD1	PLAUR
CLGN	GNB2
FSTL1	GCN1L1
LIMD1	QSOX2
DHX8	PVRL3
ANAPC7	CDH10
RNASEH2B	TYRO3
KIF4A	ANXA3
CHAF1A	PGM2L1
IPO8	MRC2
TOP2A	CDH2
RBM3	LAYN
ANLN	TMEM132A
DLGAP5	TINAGL1
NDC80	SLC39A14
USP13	PAK2
LPXN	ANXA5
ICMT	PROCR
RETREG3	SULF2
KIF23	HAPLN1
PRIM2	IL18
ASF1B	SEMA4D
IL13RA2	PODXL
ATAD2	IL11
KPNA2	MANEA
RACGAP1	LAMA4
PLAU	GNG12
IQGAP3	ANXA1
UBE2T	CD33
UHRF1	NRCAM
PBK	ANXA6
TPX2	TSPAN15
AURKB	MICB
KIF2C	JAG1
HMGCS1	EIF4H
MORF4L2	PTPRU
TK1	BAZ2B
SEMA7A	CDON
CD274	CDH11
DBR1	HS6ST2
RRM2	MYO1C
CKS1B	PODXL2
TAGLN	S100A10
	FZD6
	DNAH8
	PABPC4
	ICAM1
	PCDH17
	PLS1
	PDE1C
	SEMA4B
	RPS7
	CYR61
	ABRACL
	ASNS
	MET
	PVRL1
	SEC14L2
	ITGA2
	LDLR
	EIF1AD
	KIRREL
	PDCD6
	NPTN
	CD81
	GPC1
	RPA1
	SGCE
	TPBG
	NEGR1
	C1QL1
	SDC4
	FGFRL1
	JAM3
	NRP2
	TRMT112
	ANXA2
	FAM129A
	MAN1B1
	NQO1
	TMSB4X
	TCN2
	ULBP2
	RAB1A
	LAMC1
	RPS27
	PEF1
	PDGFA
	PREPL
	RPS15
	LAMB1
	MPZL1
	NDRG3
	EPB41L2
	PDCL3
	EIF1
	GPC6
	APP
	BLVRB
	RHOA
	DNMT1
	CTH
	NOTCH2
	IST1
	CTSH
	SLC9A3R1
	PEX19
	PPAT
	VSNL1
	PVR
	GNB4
	SLC9A3R2
	FAM3C
	PDAP1
	DCBLD2
	NACA
	BRK1
	HSPD1
	RPS20
	YBX3
	GLG1
	CDC42
	HSPA4L
	AHNAK
	BTF3
	EPHA5
	ARF1
	STAMBP
	RPL11
	CSF1
	PSMB9
	YARS
	AXL
	CD58
	RPS21
	ADI1
	CRIM1
	CCDC124
	SRSF7
	SRSF2
	RPSA
	LAMP2
	G6PD
	S100A2
	SSB
	EZR
	YBX1
	C12orf10
	STC2
	MARCKS
	AAMP
	ARMT1
	ACAT2
	DUT
	EIF3J
	NUP37
	GANAB
	S100A11
	PTN
	PAICS
	DNAJA1
	ENOPH1
	CAB39
	ATIC
	SRP9
	APEH
	TCP1
	LYPLA2
	CCT6A
	CCT8
	EEF2
	AARS
	TALDO1
	XPNPEP1
	ERH
	APEX1
	ACLY
	LGMN
	GSR
	AP2B1
	PEBP1
	VPS35
	HNRNPU
	ABCF1
	GRN
	AIFM1
	IMPDH2
	LMNB2
	BMP1
	BAG2
	SEPHS1
	SF3B4
	MAP4
	EIF3E
	DPYSL3
	BANF1
	PRDX4
	SMS
	COPB2
	PRCP
	TMPO
	IGFBP6
	ANP32B
	NUCB2
	TPP1
	GNS
	NAGK
	EIF3K
	UBA3
	CAPRIN1
	LMNA
	COL4A2
	LRRC59
	SMARCC1
	CTSC
	EFEMP1
	FLNB
	VAPA
	ANKFY1
	TLN1
	NUCKS1
	B3GAT3
	U2AF2
	FKBP3
	HNRNPUL2
	RBMX
	LGALS1
	CYCS
	COL4A1
	PPP1R12A
	PRPF19
	TBL1XR1
	CPOX
	HIST1H4A
	CTSD
	RRBP1
	KHDRBS1
	FLNA
	C1orf123
	HIST1H2BL
	CLSTN3
	MYL12A
	ECM29
	DYNLT3
	HMGN5
	NOV
	NAE1
	SERPINI1
	AK3
	XRN2
	SMPD1
	THUMPD1
	HIST2H2AC
	COPE
	VIM
	EEA1
	MMP2
	NR2C2AP
	MATR3
	COPS7A
	LOX
	RECQL
	C1S
	COL5A1
	COPA
	PLEC
	MATN2
	HDGFRP3
	ESYT1
	ENPP1
	NUDT21
	PPP3R1
	MEGF8
	SRGN
	HEXIM1
	DKC1
	CGB1
	PPA2
	LTBP3
	CHD4
	HCFC1
	SSC5D
	PARP1
	PRKAR1A
	FN1
	IGFBP5
	WDR5
	FAHD1
	CBR3
	PTMS
	LPP
	C1R
	DDX6
	MANBA
	AIMP2
	OLFML2A
	TNFRSF11B
	NUMA1
	DDX1
	DBN1
	PROS1
	HSPG2
	C3
	ARHGDIB
	ENPP2

## Sheet: med v tum
secretome sig dif	tumour lys sig dif
MCAM	TYMS		28 gene changes in both
SIRPA	PHGDH
EPHA2	PSPH
CD70	SLC2A1
PCOLCE	CA9
IGFBP2	DHRS2
BSG	HAPLN1
GPM6A	ENPP1
CA9	PCOLCE
SLC2A1	EPHA2
MRC2	CBR3
HAPLN1	RRBP1
TYMS	MRC2
ANXA6	ANXA6
DHRS2	NQO1
ITGA2	MCAM
NQO1	PPAT
PPAT	BSG
VSNL1	SIRPA
PSPH	ITGA2
PHGDH	CD70
PAICS	IGFBP2
GRN	GPM6A
NUCB2	NUCB2
LMNA	LMNA
RRBP1	GRN
ENPP1	PAICS
CBR3	VSNL1
SORT1	DCLK1
FAT2	DPYD
EFNB2	NUP210
CADM1	FABP7
ITGA6	NES
SCG2	AKAP12
ATP1A1	ACP5
DSG2	COL8A1
EPHB2	ACAN
EMILIN2	MATN3
DKK1	TNN
CPNE3	GOLPH3
SLC1A5	EMILIN1
ATP1B1	AGR2
ITGA3	CRYGS
PTGFRN	EFEMP2
AZGP1	OMD
ANXA7	OLFML3
ITGB4	LRRC15
SPOCK3	EPYC
ADAM10	SH3KBP1
CD9	ISLR
ATP1B3	POSTN
IGF2R	OGN
BZW1	CXCL14
TFRC	RAB23
HLA-B.1	ASPN
EFNB1	ANGPTL2
ANXA4	PMP2
CD97	SEPTIN5
PCDH7	P3H4
SDC2	LOXL3
DDR2	COL12A1
NT5E	PLXDC2
PTPRF	DOK1
CD151	PRRX1
TSPAN4	PCYOX1L
CPNE1	COL1A2
MICA	STXBP1
MMP7	COL3A1
CADM4	ADSS1
RAP1B	PBXIP1
BCAM	USP4
CD46	SORBS1
LAMB2	FKBP9
ITGAV	ADPGK
THY1	COL1A1
PCDHGC3	FKBP14
CD44	LRP1
TENM2	CYBB
SEMA6B	ITGB5
ANXA11	H1-0
EPHA3	LTBP1
ITGB1	PDIA5
SLIT2	CSRP2
SEMA3A	HEXA
PVRL2	GALNT1
FBLN1	MYLK
GNB1	NAGLU
NRG1	P3H1
ALCAM	ISG15
DDR1	STIM1
ROBO1	GNAQ
FAT1	ATP5IF1
CD59	P3H3
GNAI2	FKBP10
TNFRSF1A	HEXB
EGFR	CRTAP
HLA-A	POFUT2
PTPRK	FBLN2
IGSF8	LRPAP1
TENM3	SEC24D
COL17A1	MYO18A
PLAUR	LMAN1
GNB2	ELMO1
GCN1L1	ADK
QSOX2	MYOF
PVRL3	RAB2B
CDH10	LIMCH1
SLC3A2	TKT
TYRO3	MCM6
ANXA3	BCAR1
PGM2L1	GART
CDH2	FAM162A
LAYN	DDT
TMEM132A	MCM7
TINAGL1	BID
SLC39A14	CD2AP
PAK2	TTLL12
ANXA5	HDHD5
PROCR	HSPB1
SULF2	ITIH1
IL18	PNP
SEMA4D	RAB13
PODXL	FASN
IL11	TNKS1BP1
MANEA	CFAP298
LAMA4	JPT1
GNG12	ECE1
ANXA1	BCAT1
CD33	CEMIP2
NRCAM	MAD2L1
TSPAN15	DHCR24
MICB	OCIAD2
JAG1	AK4
EIF4H	CRYAB
PTPRU	SLC38A3
ITGA5	NCAPH
BAZ2B	POLD1
CDON	PFKFB4
CDH11	GLIPR2
HS6ST2	PIPOX
PTK7	FGG
MYO1C	TTF2
PODXL2	GFAP
S100A10	TRMT10C
FZD6	ITIH3
DNAH8	NDRG1
PABPC4
ICAM1
PCDH17
PLS1
PDE1C
SEMA4B
RPS7
CYR61
ABRACL
ASNS
MET
PVRL1
SEC14L2
LDLR
EIF1AD
KIRREL
PDCD6
NPTN
CD81
GPC1
RPA1
SGCE
TPBG
NEGR1
C1QL1
SDC4
SERPINE1
FGFRL1
JAM3
NRP2
TRMT112
ANXA2
FAM129A
MAN1B1
TMSB4X
TCN2
ULBP2
CKB
RAB1A
LAMC1
RPS27
PEF1
PDGFA
PREPL
RPS15
LAMB1
MPZL1
NDRG3
EPB41L2
KCTD12
PDCL3
EIF1
GPC6
APP
BLVRB
RHOA
DNMT1
CTH
NOTCH2
IST1
CTSH
SLC9A3R1
PEX19
PVR
GNB4
SLC9A3R2
FAM3C
PDAP1
DCBLD2
NACA
BRK1
HSPD1
RPS20
YBX3
GLG1
CDC42
HSPA4L
AHNAK
BTF3
EPHA5
ARF1
STAMBP
RPL11
CSF1
PSMB9
YARS
AXL
CD58
RPS21
ADI1
CRIM1
CCDC124
SRSF7
SRSF2
RPSA
LAMP2
G6PD
S100A2
SSB
EZR
YBX1
C12orf10
STC2
OGFOD1
MARCKS
AAMP
ARMT1
ACAT2
DUT
PSAT1
EIF3J
NUP37
GANAB
S100A11
PTN
DNAJA1
ENOPH1
CAB39
ATIC
SRP9
APEH
TCP1
LYPLA2
CCT6A
CCT8
EEF2
AARS
TALDO1
XPNPEP1
ERH
APEX1
ACLY
LGMN
GSR
AP2B1
PEBP1
VPS35
HNRNPU
ABCF1
AIFM1
IMPDH2
LMNB2
BMP1
BAG2
SEPHS1
SF3B4
MAP4
EIF3E
DPYSL3
BANF1
PRDX4
SMS
COPB2
PRCP
TMPO
IGFBP6
ANP32B
TPP1
GNS
NAGK
EIF3K
UBA3
CAPRIN1
COL4A2
LRRC59
SMARCC1
CTSC
EFEMP1
FLNB
VAPA
ANKFY1
TLN1
NUCKS1
B3GAT3
U2AF2
FKBP3
HNRNPUL2
RBMX
LGALS1
CYCS
COL4A1
PPP1R12A
PRPF19
TBL1XR1
CPOX
HIST1H4A
CTSD
KHDRBS1
FLNA
C1orf123
HIST1H2BL
CLSTN3
MYL12A
ECM29
DYNLT3
HMGN5
NOV
NAE1
SERPINI1
AK3
XRN2
SMPD1
THUMPD1
HIST2H2AC
COPE
VIM
EEA1
MMP2
NR2C2AP
MATR3
COPS7A
LOX
RECQL
C1S
COL5A1
COPA
PLEC
MATN2
HDGFRP3
ESYT1
NUDT21
PPP3R1
MEGF8
CD3EAP
SRGN
HEXIM1
DKC1
CGB1
PPA2
LTBP3
CHD4
HCFC1
SSC5D
PARP1
PRKAR1A
FN1
IGFBP5
WDR5
FAHD1
PTMS
LPP
C1R
DDX6
MANBA
AIMP2
OLFML2A
TNFRSF11B
NUMA1
DDX1
DBN1
PROS1
HSPG2
C3
ARHGDIB
ENPP2

## Sheet: all 3
cells+tum	cells + med	med+tum
TYMS	DHRS2	CA9		6 changes in all 3
PHGDH	PSPH	SLC2A1
PSPH	CA9	TYMS
SLC2A1	PHGDH	DHRS2
CA9	SLC2A1	PSPH
DHRS2	TYMS	PHGDH
DCLK1	PTGFRN	MCAM
DPYD	CKB	SIRPA
NUP210	KCTD12	EPHA2
FABP7	CADM1	CD70
NES	CD9	PCOLCE
AKAP12	PTK7	IGFBP2
	ITGB4	BSG
	SLC3A2	GPM6A
	CD3EAP	MRC2
	TFRC	HAPLN1
	ITGA5	ANXA6
	SERPINE1	ITGA2
	PSAT1	NQO1
	OGFOD1	PPAT
		VSNL1
		PAICS
		GRN
		NUCB2
		LMNA
		RRBP1
		ENPP1
		CBR3

## Sheet: Sheet1
cell v tum	cell v med	med v tum
DCLK1	DHRS2	MCAM
DPYD	PSPH	SIRPA
TYMS	CA9	EPHA2
PHGDH	PHGDH	CD70
PSPH	SLC2A1	PCOLCE
NUP210	TYMS	IGFBP2
SLC2A1	PTGFRN	BSG
FABP7	CKB	GPM6A
NES	KCTD12	CA9
AKAP12	CADM1	SLC2A1
CA9	CD9	MRC2
DHRS2	PTK7	HAPLN1
	ITGB4	TYMS
	SLC3A2	ANXA6
	CD3EAP	DHRS2
	TFRC	ITGA2
	ITGA5	NQO1
	SERPINE1	PPAT
	PSAT1	VSNL1
	OGFOD1	PSPH
		PHGDH
		PAICS
		GRN
		NUCB2
		LMNA
		RRBP1
		ENPP1
		CBR3
