# Supplementary material for: ADAM10 Knockout from Human Glioblastoma and Colon Cancer Cells Modulates Diverse Signalling Networks and Inhibits Tumour Growth In Vivo
Source: Int J Mol Sci. 2025 Nov 3;26(21):10684. doi: 10.3390/ijms262110684 (PMC12608950; doi:10.3390/ijms262110684)
Supplement: Supplementary file 1 [file ijms-26-10684-s001.zip › Table S8 Significant changes in medium fron both U251 and SW620 cells.xlsx]

## Sheet: Sheet1
significant changes in both U251 and SW620 conditioned medium
SORT1
CADM1
SCG2
EPHB2
DKK1
ADAM10
EFNB1
PCDH7
ITGB1
FAT1
CD46
CADM4
ALCAM
TNFRSF1A
CD59
QSOX2
HLA-A
SEMA3A
TINAGL1
SLC2A1
ANXA1
SEMA4B
SDC4
EIF1AD
PDGFA
SERPINE1
NRP2
ANXA2
LAMC1
LAMB1
TMSB4X
FAM3C
DCBLD2
VIM
SEMA3B
LTBP3
FN1
TNFRSF11B
NUMA1
